# Supplementary material for: Microbial reduction of metal-organic frameworks enables synergistic chromium removal
Source: Nat Commun. 2019 Nov 18;10:5212. doi: 10.1038/s41467-019-13219-w (PMC6861306; doi:10.1038/s41467-019-13219-w)
Supplement: Supplementary file 4 — Source Data [file 41467_2019_13219_MOESM4_ESM.xlsx]

## Sheet: Figure 2A
Figure 2A
Cell Counts on All Materials (CFU/mL)
	MIL-100				Fe-BTC				MIL-88A				Ferrihydrite
Time	MIL-100 (1)	MIL-100 (2)	MIL-100 (3)		Fe-BTC (1)	Fe-BTC (2)	Fe-BTC (3)		MIL-88A (1)	MIL-88A (2)	MIL-88A (3)		Ferrihydrite (1)	Ferrihydrite (2)	Ferrihydrite (3)
0	2045000	1055000	1175000		1895000	1040000	1060000		1995000	2480000	1345000		1435000	1220000	1100000
12	3350000	2825000	130250000		2295000	106700000	20350000		102500	11000	16000		107500000	207600000	2210000
24	1455000	540000	48500000		180000	88850000	24700000		27000	18000	6000		66550000	172500000	2800000
Raw Data					Volume Correction= 100 uL
Time	Substrate	Dilution	Counts	CFUs	CFU/mL	Averages
0	MIL88A	1000	209	209000	2090000	1995000
0	MIL88A	10000	19	190000	1900000
0	MIL88A	1000	226	226000	2260000	2480000
0	MIL88A	10000	27	270000	2700000
0	MIL88A	1000	109	109000	1090000	1345000
0	MIL88A	10000	16	160000	1600000
0	FeBTC	1000	169	169000	1690000	1895000
0	FeBTC	10000	21	210000	2100000
0	FeBTC	1000	104	104000	1040000	1040000
0	FeBTC	1000	106	106000	1060000	1060000
0	Ferrihydrite	1000	157	157000	1570000	1435000
0	Ferrihydrite	10000	13	130000	1300000
0	Ferrihydrite	1000	122	122000	1220000	1220000
0	Ferrihydrite	1000	110	110000	1100000	1100000
0	MIL100	1000	219	219000	2190000	2045000
0	MIL100	10000	19	190000	1900000
0	MIL100	1000	101	101000	1010000	1055000
0	MIL100	10000	11	110000	1100000
0	MIL100	1000	135	135000	1350000	1175000
0	MIL100	10000	10	100000	1000000
0	None	1000	106	106000	1060000	1930000
0	None	10000	28	280000	2800000
0	None	1000	78	78000	780000	2240000
0	None	10000	37	370000	3700000
0	None	1000	69	69000	690000	995000
0	None	10000	13	130000	1300000
12	FeBTC	1000	219	219000	2190000	2295000
12	FeBTC	10000	24	240000	2400000
12	FeBTC	10000	1174	11740000	117400000	106700000
12	FeBTC	100000	96	9600000	96000000
12	FeBTC	10000	187	1870000	18700000	20350000
12	FeBTC	100000	22	2200000	22000000
12	MIL100	1000	240	240000	2400000	3350000
12	MIL100	10000	43	430000	4300000
12	MIL100	1000	235	235000	2350000	2825000
12	MIL100	10000	33	330000	3300000
12	MIL100	10000	1095	10950000	109500000	130250000
12	MIL100	100000	151	15100000	151000000
12	Ferrihydrite	10000	1075	10750000	107500000	107500000
12	Ferrihydrite	10000	2076	20760000	207600000	207600000
12	Ferrihydrite	1000	272	272000	2720000	2210000
12	Ferrihydrite	10000	17	170000	1700000
12	MIL88A	100	75	7500	75000	102500
12	MIL88A	1000	13	13000	130000
12	MIL88A	100	11	1100	11000	11000
12	MIL88A	100	16	1600	16000	16000
12	None	1000	95	95000	950000	1275000
12	None	10000	16	160000	1600000
12	None	1000	258	258000	2580000	2240000
12	None	10000	19	190000	1900000
12	None	1000	2300	2300000	23000000	32000000
12	None	10000	410	4100000	41000000
24	Ferrihydrite	10000	711	7110000	71100000	66550000
24	Ferrihydrite	100000	62	6200000	62000000
24	Ferrihydrite	10000	1820	18200000	182000000	172500000
24	Ferrihydrite	100000	163	16300000	163000000
24	Ferrihydrite	1000	220	220000	2200000	2800000
24	Ferrihydrite	10000	34	340000	3400000
24	MIL88A	100	27	2700	27000	27000
24	MIL88A	100	18	1800	18000	18000
24	MIL88A	100	6	600	6000	6000
24	None	1000	229	229000	2290000	1995000
24	None	10000	17	170000	1700000
24	None	1000	192	192000	1920000	1920000
24	None	1000	1104	1104000	11040000	14470000
24	None	10000	179	1790000	17900000
24	FeBTC	1000	18	18000	180000	180000
24	FeBTC	10000	937	9370000	93700000	88850000
24	FeBTC	100000	84	8400000	84000000
24	FeBTC	10000	314	3140000	31400000	24700000
24	FeBTC	100000	18	1800000	18000000
24	MIL100	1000	131	131000	1310000	1455000
24	MIL100	10000	16	160000	1600000
24	MIL100	1000	54	54000	540000	540000
24	MIL100	10000	530	5300000	53000000	48500000
24	MIL100	100000	44	4400000	44000000

## Sheet: Figure 2B
Figure 2B
Biomass Accumulation after 120 h Reduction for All Materials (mg/L)
Material	(1)	(2)	(3)
MIL-100	0.0347059	0.0448529	0.0370588
Fe-BTC	0.0289216	0.0334804	0.0361275
MIL-88A	n.d.	n.d.	n.d.
Ferrihydrite	0.0384314	0.0266667	0.0303431
Raw Data
			Volume Correction=850 uL
Sample	Protein (ug/mL)	Protein (Volume Correct; ug/mL)	Protein (mg/mL)
MIL-100 (1)	307.5	295	0.0347059
MIL-100 (2)	393.75	381.25	0.0448529
MIL-100 (3)	327.5	315	0.0370588
MIL-100 (abiotic)	8.75
MIL-100 (abiotic)	13.75	12.5
MIL-100 (abiotic)	15
Fe-BTC (1)	262.5	245.833	0.0289216
Fe-BTC (2)	301.25	284.583	0.0334804
Fe-BTC (3)	323.75	307.083	0.0361275
Fe-BTC (abiotic)	10
Fe-BTC (abiotic)	21.25	16.6667
Fe-BTC (abiotic)	18.75
MIL-88A (1)	11.25	-5.83333	-0.000686275
MIL-88A (2)	21.25	4.16667	0.000490196
MIL-88A (3)	13.75	-3.33333	-0.000392157
MIL-88A (abiotic)	16.25
MIL-88A (abiotic)	13.75	17.0833
MIL-88A (abiotic)	21.25
Ferrihydrite (1)	340	326.667	0.0384314
Ferrihydrite (2)	240	226.667	0.0266667
Ferrihydrite (3)	271.25	257.917	0.0303431
Ferrihydrite (abiotic)	20
Ferrihydrite (abiotic)	20	13.3333
Ferrihydrite (abiotic)	0

## Sheet: Figure 2C
Figure 2C
Fe(III) Reduction Kinetics for All Materials over 120 h (mM Fe(II))
	MIL-100				Fe-BTC				MIL-88A				Ferrihydrite
Time	MIL-100 (1)	MIL-100 (2)	MIL-100 (3)		Fe-BTC (1)	Fe-BTC (2)	Fe-BTC (3)		MIL-88A (1)	MIL-88A (2)	MIL-88A (3)		Ferrihydrite (1)	Ferrihydrite (2)	Ferrihydrite (3)
0	0.0272851	0.0343591	0.0222323		0.00808448	0.0434541	0.00606336		0.0202112	0.0212218	0.0111162		0.025264	0.0343591	0.0373907
12	0.493478	0.421681	0.389321		0.321569	0.342805	0.342805		0.0262918	0.0323592	0.0283143		0.0839316	0.0829204	0.0829204
24	1.1252	1.63736	1.52782		0.563083	0.768713	0.614971		0.0518882	0.0672624	0.0595753		0.299798	0.476602	0.401653
48	5.13685	5.58621	3.14114		3.64337	3.01779	2.61688		0.0385484	0.0451567	0.0495622		0.70929	0.574922	0.460378
72	7.00038	8.44634	6.33801		3.92229	3.69717	3.58461		0.031387	0.0335516	0.0346339		1.14941	0.742464	0.978408
96	6.94529	7.98755	8.88223		5.24817	5.12365	5.43264		0.0461175	0.0426587	0.0599527		1.3328	0.807056	0.813974
120	12.1062	12.2582	13.1255		5.23945	4.75664	5.92791		0.0335289	0.0368818	0.0648226		2.05197	2.07879	1.52445
Raw Data
Material	Time	Biotic	Fe(II) mM
MIL-100	0	Biotic	0.0272851
MIL-100	0	Biotic	0.0343591
MIL-100	0	Biotic	0.0222323
MIL-100	0	Abiotic	0.0202112
MIL-100	0	Abiotic	0.0192006
MIL-100	0	Abiotic	0.0474963
Fe-BTC	0	Biotic	0.00808448
Fe-BTC	0	Biotic	0.0434541
Fe-BTC	0	Biotic	0.00606336
Fe-BTC	0	Abiotic	0.00707392
Fe-BTC	0	Abiotic	0.0151584
Fe-BTC	0	Abiotic	0.00808448
MIL-88A	0	Biotic	0.0202112
MIL-88A	0	Biotic	0.0212218
MIL-88A	0	Biotic	0.0111162
MIL-88A	0	Abiotic	0.016169
MIL-88A	0	Abiotic	0.0171795
MIL-88A	0	Abiotic	0.0121267
Ferrihydrite	0	Biotic	0.025264
Ferrihydrite	0	Biotic	0.0343591
Ferrihydrite	0	Biotic	0.0373907
Ferrihydrite	0	Abiotic	0.0444647
Ferrihydrite	0	Abiotic	0.0293063
Ferrihydrite	0	Abiotic	0.0171795
MIL-100	12	Biotic	0.493478
MIL-100	12	Biotic	0.421681
MIL-100	12	Biotic	0.389321
MIL-100	12	Abiotic	0.0606735
MIL-100	12	Abiotic	0.0333704
MIL-100	12	Abiotic	0.0596623
Fe-BTC	12	Biotic	0.321569
Fe-BTC	12	Biotic	0.342805
Fe-BTC	12	Biotic	0.342805
Fe-BTC	12	Abiotic	0.0273031
Fe-BTC	12	Abiotic	0.0212357
Fe-BTC	12	Abiotic	0.0171908
MIL-88A	12	Biotic	0.0262918
MIL-88A	12	Biotic	0.0323592
MIL-88A	12	Biotic	0.0283143
MIL-88A	12	Abiotic	0.018202
MIL-88A	12	Abiotic	0.0252806
MIL-88A	12	Abiotic	0.0161796
Ferrihydrite	12	Biotic	0.0839316
Ferrihydrite	12	Biotic	0.0829204
Ferrihydrite	12	Biotic	0.0829204
Ferrihydrite	12	Abiotic	0.0424714
Ferrihydrite	12	Abiotic	0.0444939
Ferrihydrite	12	Abiotic	0.0273031
MIL-100	24	Biotic	1.1252
MIL-100	24	Biotic	1.63736
MIL-100	24	Biotic	1.52782
MIL-100	24	Abiotic	0.0634189
MIL-100	24	Abiotic	0.0634189
MIL-100	24	Abiotic	0.0634189
Fe-BTC	24	Biotic	0.563083
Fe-BTC	24	Biotic	0.768713
Fe-BTC	24	Biotic	0.614971
Fe-BTC	24	Abiotic	0.0326703
Fe-BTC	24	Abiotic	0.0422792
Fe-BTC	24	Abiotic	0.0249832
MIL-88A	24	Biotic	0.0518882
MIL-88A	24	Biotic	0.0672624
MIL-88A	24	Biotic	0.0595753
MIL-88A	24	Abiotic	0.0403575
MIL-88A	24	Abiotic	0.0499664
MIL-88A	24	Abiotic	0.0422792
Ferrihydrite	24	Biotic	0.299798
Ferrihydrite	24	Biotic	0.476602
Ferrihydrite	24	Biotic	0.401653
Ferrihydrite	24	Abiotic	0.0864803
Ferrihydrite	24	Abiotic	0.0653406
Ferrihydrite	24	Abiotic	0.0576535
MIL-100	48	Biotic	5.13685
MIL-100	48	Biotic	5.58621
MIL-100	48	Biotic	3.14114
MIL-100	48	Abiotic	0.0385484
MIL-100	48	Abiotic	0.0407511
MIL-100	48	Abiotic	0.0385484
Fe-BTC	48	Biotic	3.64337
Fe-BTC	48	Biotic	3.01779
Fe-BTC	48	Biotic	2.61688
Fe-BTC	48	Abiotic	0.0396498
Fe-BTC	48	Abiotic	0.0352442
Fe-BTC	48	Abiotic	0.0286359
MIL-88A	48	Biotic	0.0385484
MIL-88A	48	Biotic	0.0451567
MIL-88A	48	Biotic	0.0495622
MIL-88A	48	Abiotic	0.0297373
MIL-88A	48	Abiotic	0.0385484
MIL-88A	48	Abiotic	0.0308387
Ferrihydrite	48	Biotic	0.70929
Ferrihydrite	48	Biotic	0.574922
Ferrihydrite	48	Biotic	0.460378
Ferrihydrite	48	Abiotic	0.0947189
Ferrihydrite	48	Abiotic	0.107935
Ferrihydrite	48	Abiotic	0.083705
MIL-100	72	Biotic	7.00038
MIL-100	72	Biotic	8.44634
MIL-100	72	Biotic	6.33801
MIL-100	72	Abiotic	0.0216462
MIL-100	72	Abiotic	0.0324693
MIL-100	72	Abiotic	0.0194816
Fe-BTC	72	Biotic	3.92229
Fe-BTC	72	Biotic	3.69717
Fe-BTC	72	Biotic	3.58461
Fe-BTC	72	Abiotic	0.0162346
Fe-BTC	72	Abiotic	0.01407
Fe-BTC	72	Abiotic	0
MIL-88A	72	Biotic	0.031387
MIL-88A	72	Biotic	0.0335516
MIL-88A	72	Biotic	0.0346339
MIL-88A	72	Abiotic	0.0194816
MIL-88A	72	Abiotic	0.0216462
MIL-88A	72	Abiotic	0.0129877
Ferrihydrite	72	Biotic	1.14941
Ferrihydrite	72	Biotic	0.742464
Ferrihydrite	72	Biotic	0.978408
Ferrihydrite	72	Abiotic	0.0346339
Ferrihydrite	72	Abiotic	0.031387
Ferrihydrite	72	Abiotic	0.0281401
MIL-100	96	Biotic	6.94529
MIL-100	96	Biotic	7.98755
MIL-100	96	Biotic	8.88223
MIL-100	96	Abiotic	0.0311293
MIL-100	96	Abiotic	0.0438116
MIL-100	96	Abiotic	0.0311293
Fe-BTC	96	Biotic	5.24817
Fe-BTC	96	Biotic	5.12365
Fe-BTC	96	Biotic	5.43264
Fe-BTC	96	Abiotic	0.0276705
Fe-BTC	96	Abiotic	0
Fe-BTC	96	Abiotic	0.0115294
MIL-88A	96	Biotic	0.0461175
MIL-88A	96	Biotic	0.0426587
MIL-88A	96	Biotic	0.0599527
MIL-88A	96	Abiotic	0.0276705
MIL-88A	96	Abiotic	0.0253646
MIL-88A	96	Abiotic	0.018447
Ferrihydrite	96	Biotic	1.3328
Ferrihydrite	96	Biotic	0.807056
Ferrihydrite	96	Biotic	0.813974
Ferrihydrite	96	Abiotic	0.0357411
Ferrihydrite	96	Abiotic	0.0380469
Ferrihydrite	96	Abiotic	0.0195999
MIL-100	120	Biotic	12.1062
MIL-100	120	Biotic	12.2582
MIL-100	120	Biotic	13.1255
MIL-100	120	Abiotic	0.0167645
MIL-100	120	Abiotic	0.0257055
MIL-100	120	Abiotic	0.0201174
Fe-BTC	120	Biotic	5.23945
Fe-BTC	120	Biotic	4.75664
Fe-BTC	120	Biotic	5.92791
Fe-BTC	120	Abiotic	0.0189997
Fe-BTC	120	Abiotic	0.0201174
Fe-BTC	120	Abiotic	0.0201174
MIL-88A	120	Biotic	0.0335289
MIL-88A	120	Biotic	0.0368818
MIL-88A	120	Biotic	0.0648226
MIL-88A	120	Abiotic	0.0122939
MIL-88A	120	Abiotic	0.0290584
MIL-88A	120	Abiotic	0.0100587
Ferrihydrite	120	Biotic	2.05197
Ferrihydrite	120	Biotic	2.07879
Ferrihydrite	120	Biotic	1.52445
Ferrihydrite	120	Abiotic	0.0447052
Ferrihydrite	120	Abiotic	0.0558815
Ferrihydrite	120	Abiotic	0.0692931

## Sheet: Figure 2D
Figure 2D
Fe(III) Reduction Rates for All Materials over 120 h (umol/mg-h)
Material	(1)	(2)	(3)
MIL-100	2.76806	2.26657	2.90961
Fe-BTC	2.0362	1.65827	1.59844
MIL-88A	n.d.	n.d.	n.d.
Ferrihydrite	0.429116	0.514794	0.371213
Raw Data
Sample	Rate (Least Squares Fitting; mmol/h))	Protein (mg/mL)	Protein Normalized Rate (umol/mg-h)
MIL-100 (1)	0.0960678	0.0347059	2.76806
MIL-100 (2)	0.101662	0.0448529	2.26657
MIL-100 (3)	0.107827	0.0370588	2.90961
Fe-BTC (1)	0.0498034	0.0289216	1.72201
Fe-BTC (2)	0.0458722	0.0334804	1.37012
Fe-BTC (3)	0.0539981	0.0361275	1.49466
MIL-88A (1)	7.82887e-05	-0.000686275	-0.114078
MIL-88A (2)	2.2824e-05	0.000490196	0.046561
MIL-88A (3)	0.000316021	-0.000392157	-0.805854
Ferrihydrite (1)	0.0164915	0.0384314	0.429116
Ferrihydrite (2)	0.0137278	0.0266667	0.514794
Ferrihydrite (3)	0.0112638	0.0303431	0.371213

## Sheet: Figure 3A
Figure 3A
Fe(III) Reduction by Heat-Killed and Lysed Cells (mM Fe(II))
	MIL-100													Fe-BTC
Time (h)	MR-1 (1)	MR-1 (2)	MR-1 (3)	Heat-Killed (1)	Heat-Killed (2)	Heat-Killed (3)	Lysed (1)	Lysed (2)	Lysed (3)	Abiotic (1)	Abiotic (2)	Abiotic (3)		MR-1 (1)	MR-1 (2)	MR-1 (3)	Heat-Killed (1)	Heat-Killed (2)	Heat-Killed (3)	Lysed (1)	Lysed (2)	Lysed (3)	Abiotic (1)	Abiotic (2)	Abiotic (3)
0	0.0814111	0.0727273	0.0705563	0.155224	0.0976934	0.183446	0.0803256	0.0629579	0.0499322	0.0227951	0.0423338	0.0195387		0.027137	0.00976934	0.0303935	0.00217096	0.0108548	0.0358209	0.00542741	0.0119403	0.00868385	0	0.0119403	0.00868385
48	3.06517	4.51596	4.49874	0.0182963	0.0258301	0.0301351	0.116235	0.176505	0.143142	0.0247538	0.0355163	0.0312113		1.00307	1.08271	1.53904	0.00538126	0.00861002	0.0193725	0.102244	0.149599	0.151752	0	0.01722	0.00968627
Time (h)	Material	Cells	Fe(II) (mM)
0	MIL100	MR-1	0.0814111
0	MIL100	MR-1	0.0727273
0	MIL100	MR-1	0.0705563
0	MIL100	Heat Killed	0.155224
0	MIL100	Heat Killed	0.0976934
0	MIL100	Heat Killed	0.183446
0	MIL100	Lysed	0.0803256
0	MIL100	Lysed	0.0629579
0	MIL100	Lysed	0.0499322
0	MIL100	Abiotic	0.0227951
0	MIL100	Abiotic	0.0423338
0	MIL100	ABiotic	0.0195387
0	FeBTC	MR-1	0.027137
0	FeBTC	MR-1	0.00976934
0	FeBTC	MR-1	0.0303935
0	FeBTC	Heat Killed	0.00217096
0	FeBTC	Heat Killed	0.0108548
0	FeBTC	Heat Killed	0.0358209
0	FeBTC	Lysed	0.00542741
0	FeBTC	Lysed	0.0119403
0	FeBTC	Lysed	0.00868385
0	FeBTC	Abiotic	0
0	FeBTC	Abiotic	0.0119403
0	FeBTC	ABiotic	0.00868385
48	MIL100	MR-1	3.06517
48	MIL100	MR-1	4.51596
48	MIL100	MR-1	4.49874
48	MIL100	Heat Killed	0.0182963
48	MIL100	Heat Killed	0.0258301
48	MIL100	Heat Killed	0.0301351
48	MIL100	Lysed	0.116235
48	MIL100	Lysed	0.176505
48	MIL100	Lysed	0.143142
48	MIL100	Abiotic	0.0247538
48	MIL100	Abiotic	0.0355163
48	MIL100	ABiotic	0.0312113
48	FeBTC	MR-1	1.00307
48	FeBTC	MR-1	1.08271
48	FeBTC	MR-1	1.53904
48	FeBTC	Heat Killed	0.00538126
48	FeBTC	Heat Killed	0.00861002
48	FeBTC	Heat Killed	0.0193725
48	FeBTC	Lysed	0.102244
48	FeBTC	Lysed	0.149599
48	FeBTC	Lysed	0.151752
48	FeBTC	Abiotic	0
48	FeBTC	Abiotic	0.01722
48	FeBTC	ABiotic	0.00968627

## Sheet: Figure 3B
Figure 3B
Fe(III) Reduction of Lactate-Starved Cells (mM Fe(II)) after 48 h
	MIL-100							Fe-BTC							Ferrihydrite
Lactate	MR-1 (1)	MR-1 (2)	MR-1 (3)	Abiotic (1)	Abiotic (2)	Abiotic (3)		MR-1 (1)	MR-1 (2)	MR-1 (3)	Abiotic (1)	Abiotic (2)	Abiotic (3)		MR-1 (1)	MR-1 (2)	MR-1 (3)	Abiotic (1)	Abiotic (2)	Abiotic (3)
+	5.11918	5.09587	2.62952	0.059444	0.0524506	0.0571129		1.86957	2.94656	4.30095	0.0221458	0.024477	0.0233114		0.637574	0.391999	0.743644	0.0449645	0.149882	0.0507292
-	1.35439	1.05367	1.29378	0.0559473	0.0571129	0.0501195		1.3474	0.911475	0.850865	0.00466228	0.0186491	0.016318		0.313599	0.24327	0.237505	0.0322822	0.0449645	0.0380469
Material	Lactate (+/-)	Biotic	[Fe(II)] (mM)
MIL100	+	Biotic	5.11918
MIL100	+	Biotic	5.09587
MIL100	+	Biotic	2.62952
MIL100	-	Biotic	1.35439
MIL100	-	Biotic	1.05367
MIL100	-	Biotic	1.29378
FeBTC	+	Biotic	1.86957
FeBTC	+	Biotic	2.94656
FeBTC	+	Biotic	4.30095
FeBTC	-	Biotic	1.3474
FeBTC	-	Biotic	0.911475
FeBTC	-	Biotic	0.850865
MIL100	+	Abiotic	0.059444
MIL100	+	Abiotic	0.0524506
MIL100	+	Abiotic	0.0571129
MIL100	-	Abiotic	0.0559473
MIL100	-	Abiotic	0.0571129
MIL100	-	Abiotic	0.0501195
FeBTC	+	Abiotic	0.0221458
FeBTC	+	Abiotic	0.024477
FeBTC	+	Abiotic	0.0233114
FeBTC	-	Abiotic	0.00466228
FeBTC	-	Abiotic	0.0186491
FeBTC	-	Abiotic	0.016318
Ferrihydrite	+	Biotic	0.637574
Ferrihydrite	+	Biotic	0.391999
Ferrihydrite	+	Biotic	0.743644
Ferrihydrite	+	Abiotic	0.0449645
Ferrihydrite	+	Abiotic	0.149882
Ferrihydrite	+	Abiotic	0.0507292
Ferrihydrite	-	Biotic	0.313599
Ferrihydrite	-	Biotic	0.24327
Ferrihydrite	-	Biotic	0.237505
Ferrihydrite	-	Abiotic	0.0322822
Ferrihydrite	-	Abiotic	0.0449645
Ferrihydrite	-	Abiotic	0.0380469

## Sheet: Figure 3C
Figure 3C
Protein Normalized Fe(III) Reduction Rate of Knockouts (umol/ mg-h)
	MIL-100							Fe-BTC
	(1)	(2)	(3)	(4)	(5)	(6)		(1)	(2)	(3)	(4)	(5)	(6)
MR-1	3.28435	3.07258	3.81801	1.75391	3.14938	1.62767		1.59657	4.32714	2.1942	1.03625	2.28903	1.96219
Δbfe	4.03219	2.11408	1.87506	2.11775	1.94988	1.63688		2.16184	2.42647	4.96545	3.28767	2.27568	2.73995
ΔmtrCΔomcA	n.d.	n.d.	n.d.	n.d.	n.d.	n.d.		n.d.	n.d.	n.d.	n.d.	n.d.	n.d.
Raw Data (Rate Calculation)								Raw Data (Fe(II) mM)
Sample	Strain	Rate (Least Squares Fitting; mmol/h))	Protein (mg/mL)	Protein Normalized Rate (umol/mg-h)				Time (h)	Material	Strain	[Fe(II)]
MIL-100	MR-1	0.0394578	0.0120139	3.28435				0	MIL-100	MR-1	0.0751802
MIL-100	MR-1	0.0484358	0.0157639	3.07258				12	MIL-100	MR-1	0.681019
MIL-100	MR-1	0.0326122	0.00854167	3.81801				24	MIL-100	MR-1	0.710545
MIL-100	MR-1	0.0402981	0.0229762	1.75391				48	MIL-100	MR-1	2.08711
MIL-100	MR-1	0.0391173	0.0124206	3.14938				0	MIL-100	MR-1	0.0803296
MIL-100	MR-1	0.0312938	0.0192262	1.62767				12	MIL-100	MR-1	0.383348
MIL-100	Δbfe	0.0478822	0.011875	4.03219				24	MIL-100	MR-1	0.909744
MIL-100	Δbfe	0.0406666	0.0192361	2.11408				48	MIL-100	MR-1	1.91465
MIL-100	Δbfe	0.021485	0.0114583	1.87506				0	MIL-100	MR-1	0.0587024
MIL-100	Δbfe	0.0274803	0.0129762	2.11775				12	MIL-100	MR-1	0.31964
MIL-100	Δbfe	0.0318016	0.0163095	1.94988				24	MIL-100	MR-1	1.23216
MIL-100	Δbfe	0.0339717	0.020754	1.63688				48	MIL-100	MR-1	1.47567
MIL-100	ΔmtrCΔomcA	0.000576064	0.00506944	0.113635				0	MIL-100	ΔmtrCΔomcA	0.07724
MIL-100	ΔmtrCΔomcA	-0.000646351	-0.00118056	0.547497				12	MIL-100	ΔmtrCΔomcA	0.0417399
MIL-100	ΔmtrCΔomcA	0.00113142	0.000347222	3.25848				24	MIL-100	ΔmtrCΔomcA	0.0965191
MIL-100	ΔmtrCΔomcA	0.000265449	0.000753968	0.35207				48	MIL-100	ΔmtrCΔomcA	0.0901475
MIL-100	ΔmtrCΔomcA	0.000318226	0.00117063	0.271841				0	MIL-100	ΔmtrCΔomcA	0.138002
MIL-100	ΔmtrCΔomcA	0.000914003	0.0028373	0.322138				12	MIL-100	ΔmtrCΔomcA	0.0659051
Fe-BTC	MR-1	0.0393044	0.0246181	1.59657				24	MIL-100	ΔmtrCΔomcA	0.0985727
Fe-BTC	MR-1	0.0578454	0.0133681	4.32714				48	MIL-100	ΔmtrCΔomcA	0.0881877
Fe-BTC	MR-1	0.036951	0.0168403	2.1942				0	MIL-100	ΔmtrCΔomcA	0.0442842
Fe-BTC	MR-1	0.0244534	0.0235979	1.03625				12	MIL-100	ΔmtrCΔomcA	0.0845782
Fe-BTC	MR-1	0.043207	0.0188757	2.28903				24	MIL-100	ΔmtrCΔomcA	0.112948
Fe-BTC	MR-1	0.0231387	0.0117923	1.96219				48	MIL-100	ΔmtrCΔomcA	0.102886
Fe-BTC	Δbfe	0.0150878	0.00697917	2.16184				0	MIL-100	Δbfe	0.115345
Fe-BTC	Δbfe	0.0105315	0.00434028	2.42647				12	MIL-100	Δbfe	0.404218
Fe-BTC	Δbfe	0.0105171	0.00211806	4.96545				24	MIL-100	Δbfe	0.43947
Fe-BTC	Δbfe	0.0177647	0.00540344	3.28767				48	MIL-100	Δbfe	1.45804
Fe-BTC	Δbfe	0.0170375	0.00748677	2.27568				0	MIL-100	Δbfe	0.0659114
Fe-BTC	Δbfe	0.0239383	0.00873677	2.73995				12	MIL-100	Δbfe	0.500879
Fe-BTC	ΔmtrCΔomcA	0.00169013	0.00100694	1.67848				24	MIL-100	Δbfe	1.10484
Fe-BTC	ΔmtrCΔomcA	0.00198588	-0.00107639	-1.84494				48	MIL-100	Δbfe	1.57954
Fe-BTC	ΔmtrCΔomcA	0.00220626	0.00239583	0.920874				0	MIL-100	Δbfe	0.0957775
Fe-BTC	ΔmtrCΔomcA	0.00109954	0.00234788	0.46831				12	MIL-100	Δbfe	0.618409
Fe-BTC	ΔmtrCΔomcA	0.000815645	0.00109788	0.742925				24	MIL-100	Δbfe	1.21984
	ΔmtrCΔomcA	0.000835589	-0.00195767	-0.426828				48	MIL-100	Δbfe	1.73044
								0	Fe-BTC	MR-1	0.0133883
								12	Fe-BTC	MR-1	0.374561
								24	Fe-BTC	MR-1	0.340897
								48	Fe-BTC	MR-1	1.23855
								0	Fe-BTC	MR-1	0.0123584
								12	Fe-BTC	MR-1	0.484402
								24	Fe-BTC	MR-1	0.665366
								48	Fe-BTC	MR-1	1.20915
								0	Fe-BTC	MR-1	0.0061792
								12	Fe-BTC	MR-1	0.339411
								24	Fe-BTC	MR-1	0.757778
								48	Fe-BTC	MR-1	1.29342
								0	Fe-BTC	ΔmtrCΔomcA	0.0123584
								12	Fe-BTC	ΔmtrCΔomcA	0.0230668
								24	Fe-BTC	ΔmtrCΔomcA	0.071876
								48	Fe-BTC	ΔmtrCΔomcA	0.0881877
								0	Fe-BTC	ΔmtrCΔomcA	0.0185376
								12	Fe-BTC	ΔmtrCΔomcA	0.0219684
								24	Fe-BTC	ΔmtrCΔomcA	0.147859
								48	Fe-BTC	ΔmtrCΔomcA	0.0979864
								0	Fe-BTC	ΔmtrCΔomcA	0.0113285
								12	Fe-BTC	ΔmtrCΔomcA	0.0439367
								24	Fe-BTC	ΔmtrCΔomcA	0.0883048
								48	Fe-BTC	ΔmtrCΔomcA	0.116604
								0	Fe-BTC	Δbfe	0.00102987
								12	Fe-BTC	Δbfe	0.38225
								24	Fe-BTC	Δbfe	0.325495
								48	Fe-BTC	Δbfe	0.921072
								0	Fe-BTC	Δbfe	0
								12	Fe-BTC	Δbfe	0.503076
								24	Fe-BTC	Δbfe	0.62224
								48	Fe-BTC	Δbfe	0.893636
								0	Fe-BTC	Δbfe	0.00411946
								12	Fe-BTC	Δbfe	0.444859
								24	Fe-BTC	Δbfe	0.817332
								48	Fe-BTC	Δbfe	1.1778
								0	MIL-100	MR-1	0.0499051
								12	MIL-100	MR-1	0.748629
								24	MIL-100	MR-1	1.51254
								48	MIL-100	MR-1	1.96166
								0	MIL-100	MR-1	0.0433957
								12	MIL-100	MR-1	0.489405
								24	MIL-100	MR-1	1.56039
								48	MIL-100	MR-1	2.28385
								0	MIL-100	MR-1	0.05099
								12	MIL-100	MR-1	0.502313
								24	MIL-100	MR-1	0.934152
								48	MIL-100	MR-1	1.6252
								0	MIL-100	ΔmtrCΔomcA	0.10198
								12	MIL-100	ΔmtrCΔomcA	0.0397978
								24	MIL-100	ΔmtrCΔomcA	0.0821804
								48	MIL-100	ΔmtrCΔomcA	0.0958401
								0	MIL-100	ΔmtrCΔomcA	0.0694331
								12	MIL-100	ΔmtrCΔomcA	0.0408734
								24	MIL-100	ΔmtrCΔomcA	0.0540934
								48	MIL-100	ΔmtrCΔomcA	0.0764682
								0	MIL-100	ΔmtrCΔomcA	0.0433957
								12	MIL-100	ΔmtrCΔomcA	0.0365709
								24	MIL-100	ΔmtrCΔomcA	0.0540934
								48	MIL-100	ΔmtrCΔomcA	0.0825856
								0	MIL-100	Δbfe	0.110659
								12	MIL-100	Δbfe	0.324836
								24	MIL-100	Δbfe	1.43348
								48	MIL-100	Δbfe	2.26958
								0	MIL-100	Δbfe	0.10198
								12	MIL-100	Δbfe	0.305475
								24	MIL-100	Δbfe	1.38562
								48	MIL-100	Δbfe	1.92496
								0	MIL-100	Δbfe	0.0672634
								12	MIL-100	Δbfe	0.31408
								24	MIL-100	Δbfe	0.636638
								48	MIL-100	Δbfe	1.08891
								0	Fe-BTC	MR-1	0.0108489
								12	Fe-BTC	MR-1	0.266753
								24	Fe-BTC	MR-1	1.1422
								48	Fe-BTC	MR-1	1.80465
								0	Fe-BTC	MR-1	0.0238676
								12	Fe-BTC	MR-1	0.354953
								24	Fe-BTC	MR-1	1.6873
								48	Fe-BTC	MR-1	2.64886
								0	Fe-BTC	MR-1	0.0130187
								12	Fe-BTC	MR-1	0.33129
								24	Fe-BTC	MR-1	1.00489
								48	Fe-BTC	MR-1	1.73328
								0	Fe-BTC	ΔmtrCΔomcA	0.00216979
								12	Fe-BTC	ΔmtrCΔomcA	0.0333441
								24	Fe-BTC	ΔmtrCΔomcA	0.0998648
								48	Fe-BTC	ΔmtrCΔomcA	0.0530179
								0	Fe-BTC	ΔmtrCΔomcA	0.0173583
								12	Fe-BTC	ΔmtrCΔomcA	0.0215123
								24	Fe-BTC	ΔmtrCΔomcA	0.0239259
								48	Fe-BTC	ΔmtrCΔomcA	0.0560767
								0	Fe-BTC	ΔmtrCΔomcA	0.00433957
								12	Fe-BTC	ΔmtrCΔomcA	0.00968054
								24	Fe-BTC	ΔmtrCΔomcA	0.0249662
								48	Fe-BTC	ΔmtrCΔomcA	0.0428222
								0	Fe-BTC	Δbfe	0.0173583
								12	Fe-BTC	Δbfe	0.193611
								24	Fe-BTC	Δbfe	0.414023
								48	Fe-BTC	Δbfe	0.736134
								0	Fe-BTC	Δbfe	0.00108489
								12	Fe-BTC	Δbfe	0.242014
								24	Fe-BTC	Δbfe	0.40362
								48	Fe-BTC	Δbfe	0.52814
								0	Fe-BTC	Δbfe	0.0108489
								12	Fe-BTC	Δbfe	0.198989
								24	Fe-BTC	Δbfe	0.428586
								48	Fe-BTC	Δbfe	0.517945

## Sheet: Figure 4A
Figure 4A
PXRD of MOFs Post- Reduction (Normalized)
2T	MIL-100 (As Synthesized)	MIL-100 (Post-Reduction)	Fe-BTC (As Synthesized)	Fe-BTC (Post-Reduction)	MIL-88A (As Synthesized)	MIL-88A (Post-Reduction)
4	0.994449	0.703704	0.399335	0.0429553	0.0108455	0.0468196
4.01	0.999383	0.703704	0.396187	0.0429553	0.00988019	0.0468196
4.02	1	0.703704	0.384817	0.0429553	0.00976662	0.0468196
4.03	0.998612	0.703704	0.383418	0.0652921	0.00982341	0.0737192
4.04	0.994603	0.703704	0.37922	0.0681558	0.00936914	0.0728514
4.05	0.992136	0.703704	0.374147	0.0784651	0.00993697	0.0939787
4.06	0.977409	0.703704	0.368025	0.0796105	0.00868775	0.0973742
4.07	0.964688	0.703704	0.367675	0.0882016	0.00794958	0.0990342
4.08	0.947957	0.703704	0.366976	0.0956472	0.00664358	0.0961292
4.09	0.930069	0.703704	0.365576	0.100802	0.00601897	0.0972987
4.1	0.907093	0.703704	0.36785	0.103666	0.00562149	0.0914133
4.11	0.885351	0.703704	0.372223	0.112257	0.00522401	0.0871878
4.12	0.861604	0.703704	0.370124	0.115693	0.00567827	0.0817551
4.13	0.837934	0.703704	0.368375	0.122566	0.00618931	0.0863955
4.14	0.81303	0.740741	0.364877	0.122566	0.00641644	0.0877914
4.15	0.779106	0.703704	0.359454	0.119129	0.00635966	0.0892628
4.16	0.750347	0.703704	0.351233	0.118557	0.00811993	0.0958274
4.17	0.718119	0.666667	0.348609	0.116266	0.00874453	0.105976
4.18	0.688975	0.666667	0.345636	0.114548	0.00959628	0.109673
4.19	0.649576	0.666667	0.334616	0.109966	0.0103912	0.11986
4.2	0.617656	0.62963	0.326395	0.105384	0.0107319	0.121671
4.21	0.586662	0.62963	0.321322	0.10252	0.0112998	0.126877
4.22	0.554896	0.592593	0.313976	0.100229	0.0115837	0.129669
4.23	0.51357	0.555556	0.297884	0.0962199	0.00874453	0.124991
4.24	0.47872	0.555556	0.290537	0.091638	0.00948271	0.121746
4.25	0.446338	0.518519	0.281616	0.0882016	0.00948271	0.124689
4.26	0.418504	0.518519	0.278818	0.0870561	0.00942593	0.128084
4.27	0.387741	0.481481	0.282316	0.080756	0.0115837	0.136875
4.28	0.354279	0.444444	0.28389	0.0721649	0.0119811	0.142307
4.29	0.322668	0.444444	0.282141	0.0647194	0.0119811	0.143628
4.3	0.296376	0.407407	0.275844	0.0572738	0.0116972	0.132687
4.31	0.272012	0.407407	0.269547	0.0515464	0.0112998	0.126386
4.32	0.244719	0.407407	0.265174	0.0429553	0.0118108	0.123444
4.33	0.218196	0.37037	0.258002	0.034937	0.0121515	0.125745
4.34	0.199923	0.37037	0.254854	0.0286369	0.0119244	0.119784
4.35	0.179414	0.333333	0.250656	0.0257732	0.011754	0.115446
4.36	0.161141	0.333333	0.240861	0.0206186	0.0110158	0.104618
4.37	0.139784	0.296296	0.232989	0.0103093	0.0109591	0.100543
4.38	0.124904	0.296296	0.226168	0.00859107	0.0111294	0.098506
4.39	0.110023	0.296296	0.219696	0.00801833	0.0110726	0.099336
4.4	0.0966076	0.296296	0.213923	0.00859107	0.0110726	0.0954501
4.41	0.0808018	0.259259	0.207277	0.00572738	0.00988019	0.0937524
4.42	0.0677718	0.222222	0.197306	0	0.0106184	0.0882819
4.43	0.0595991	0.222222	0.193108	0	0.0113565	0.0864333
4.44	0.0536623	0.222222	0.183313	0	0.0111862	0.0885083
4.45	0.045027	0.222222	0.17859	0	0.0124922	0.0884328
4.46	0.0393215	0.222222	0.174567	0	0.0124922	0.0877914
4.47	0.0349267	0.185185	0.16932	0	0.0112998	0.0925828
4.48	0.0322282	0.185185	0.166171	0	0.0111294	0.101222
4.49	0.0292984	0.185185	0.160574	0	0.0103912	0.0961292
4.5	0.0261372	0.185185	0.145706	0	0.00999375	0.0904701
4.51	0.0257517	0.185185	0.132937	0	0.00976662	0.087301
4.52	0.0256746	0.185185	0.128739	0	0.0100505	0.0808873
4.53	0.0269083	0.185185	0.128039	0	0.0105616	0.0817928
4.54	0.0295297	0.185185	0.122617	0	0.00988019	0.0846601
4.55	0.0314572	0.185185	0.122267	0	0.00897167	0.0838301
4.56	0.0339244	0.185185	0.118244	0	0.00902845	0.0905455
4.57	0.0379337	0.185185	0.111772	0	0.00931236	0.0959405
4.58	0.0411719	0.185185	0.108099	0	0.00953949	0.0951483
4.59	0.0444873	0.185185	0.0997026	0	0.00936914	0.0898664
4.6	0.050347	0.185185	0.0953297	0	0.0103345	0.0811137
4.61	0.0547417	0.185185	0.0939304	0	0.0114133	0.0754546
4.62	0.0594449	0.185185	0.0874585	0	0.0107887	0.0798687
4.63	0.0654587	0.222222	0.0890327	0	0.0116405	0.0840564
4.64	0.0723207	0.222222	0.0790625	0	0.0101641	0.0861314
4.65	0.0784117	0.222222	0.0704915	0	0.00794958	0.088131
4.66	0.084734	0.222222	0.0659437	0	0.00829027	0.0873764
4.67	0.0895143	0.222222	0.0598216	0	0.00811993	0.0865087
4.68	0.0966076	0.222222	0.0523002	0.00515464	0.00777923	0.0894137
4.69	0.103084	0.222222	0.0500262	0.00801833	0.00743853	0.0907719
4.7	0.10825	0.222222	0.0510757	0.0114548	0.00692749	0.0837546
4.71	0.11357	0.222222	0.0502011	0.0137457	0.00692749	0.0779446
4.72	0.119892	0.222222	0.0467028	0.013173	0.00726818	0.0721346
4.73	0.125675	0.222222	0.0407556	0.0120275	0.00811993	0.0656078
4.74	0.131766	0.222222	0.0339339	0.0171821	0.00868775	0.0688146
4.75	0.136237	0.222222	0.0334091	0.021764	0.00897167	0.0750773
4.76	0.139244	0.259259	0.0307854	0.0257732	0.00800636	0.0843205
4.77	0.139938	0.259259	0.0292111	0.0297824	0.00726818	0.0789255
4.78	0.141095	0.259259	0.0276369	0.0303551	0.00647323	0.0740964
4.79	0.142868	0.259259	0.0246633	0.0309278	0.00635966	0.0747755
4.8	0.142637	0.259259	0.0225643	0.0332188	0.0062461	0.0737946
4.81	0.143408	0.259259	0.016792	0.0332188	0.00618931	0.0785483
4.82	0.140632	0.259259	0.014693	0.034937	0.00601897	0.0779069
4.83	0.135081	0.222222	0.014693	0.0366552	0.00709784	0.0772655
4.84	0.129684	0.259259	0.0103201	0.0400916	0.00743853	0.0759073
4.85	0.126291	0.259259	0.00787126	0.0423826	0.00789279	0.0683242
4.86	0.12074	0.259259	0.00472276	0.0423826	0.00834706	0.0708519
4.87	0.116577	0.259259	0	0.0429553	0.0085174	0.0749642
4.88	0.113647	0.259259	0	0.0429553	0.00783601	0.0745492
4.89	0.110254	0.222222	0	0.0446735	0.00800636	0.0834528
4.9	0.106939	0.222222	0	0.045819	0.00823349	0.0964687
4.91	0.103547	0.222222	0	0.0423826	0.00936914	0.0893005
4.92	0.100386	0.222222	0	0.0435281	0.0106751	0.0903569
4.93	0.0973786	0.222222	0	0.0383734	0.0120379	0.0870746
4.94	0.0921357	0.222222	0	0.0355097	0.0128897	0.0784728
4.95	0.0872783	0.185185	0	0.0372279	0.0140821	0.0780201
4.96	0.0800308	0.185185	0	0.0395189	0.0146499	0.0752283
4.97	0.0737086	0.185185	0	0.0412371	0.0147635	0.0800951
4.98	0.069468	0.185185	0	0.0446735	0.0143092	0.0905455
4.99	0.0653816	0.185185	0	0.0412371	0.0140253	0.104693
5	0.0611411	0.185185	0	0.0372279	0.014366	0.111145
5.01	0.0588281	0.148148	0	0.0343643	0.0147067	0.117483
5.02	0.0568234	0.148148	0	0.0337915	0.0145364	0.116691
5.03	0.0558211	0.148148	0	0.0355097	0.0145364	0.111711
5.04	0.0567463	0.148148	0	0.0378007	0.0149339	0.107938
5.05	0.0571318	0.148148	0	0.0360825	0.0162399	0.105335
5.06	0.0563608	0.148148	0	0.0383734	0.0165805	0.100355
5.07	0.0561295	0.148148	0	0.0406644	0.0166941	0.0940919
5.08	0.0544333	0.148148	0	0.0412371	0.0156152	0.0904701
5.09	0.0540478	0.148148	0	0.0400916	0.0160127	0.0911869
5.1	0.054973	0.148148	0	0.0429553	0.0156152	0.0915264
5.11	0.0579028	0.148148	0	0.0418099	0.0156152	0.0925828
5.12	0.0588281	0.111111	0	0.0418099	0.0156152	0.0985437
5.13	0.0597533	0.111111	0	0.0423826	0.0156152	0.0943937
5.14	0.0627602	0.111111	0	0.0412371	0.0155585	0.0908851
5.15	0.0652275	0.111111	0	0.0400916	0.0151042	0.0902814
5.16	0.0668466	0.111111	0	0.0389462	0.0151042	0.0885837
5.17	0.0698535	0.148148	0	0.0315006	0.0149339	0.0812269
5.18	0.0722436	0.111111	0	0.0286369	0.0147067	0.080661
5.19	0.0743254	0.111111	0	0.0246277	0.0152178	0.0736437
5.2	0.074788	0.111111	0	0.0274914	0.0157856	0.0672678
5.21	0.0754819	0.111111	0	0.0332188	0.0159559	0.070286
5.22	0.0750964	0.111111	0	0.034937	0.0155017	0.0764355
5.23	0.0735544	0.111111	0	0.0366552	0.0141957	0.0775673
5.24	0.0712413	0.111111	0	0.0383734	0.0140821	0.0791142
5.25	0.0703161	0.148148	0	0.0366552	0.0141389	0.0753037
5.26	0.0703161	0.148148	0	0.0343643	0.0136279	0.077341
5.27	0.0693909	0.148148	0	0.0320733	0.0140821	0.0756055
5.28	0.0675405	0.148148	0	0.0315006	0.0147635	0.0766242
5.29	0.0646877	0.148148	0	0.0297824	0.0158424	0.0742096
5.3	0.0623747	0.148148	0	0.0297824	0.0167509	0.0693805
5.31	0.0586739	0.148148	0	0.0286369	0.0172052	0.0650796
5.32	0.0558982	0.148148	0	0.0252005	0.017773	0.0673432
5.33	0.0537394	0.111111	0	0.0229095	0.0185112	0.0730023
5.34	0.0510409	0.111111	0	0.0200458	0.0190222	0.0765487
5.35	0.0474171	0.111111	0	0.0148912	0.0187383	0.0812269
5.36	0.0421743	0.111111	0	0.0143184	0.0172052	0.0843583
5.37	0.038165	0.111111	0	0.0143184	0.0172052	0.0868105
5.38	0.036623	0.111111	0	0.013173	0.0168077	0.0818683
5.39	0.035852	0.111111	0	0.0154639	0.0164102	0.0808873
5.4	0.0351581	0.111111	0	0.0166094	0.0168645	0.0750773
5.41	0.0332305	0.111111	0	0.0143184	0.0159559	0.0667019
5.42	0.0308404	0.148148	0	0.0120275	0.0152178	0.062816
5.43	0.0288358	0.148148	0	0.0114548	0.0145931	0.0631555
5.44	0.0270624	0.148148	0	0.0103093	0.0139685	0.0637214
5.45	0.0262914	0.148148	0	0.00859107	0.0143092	0.0656078
5.46	0.024441	0.148148	0	0.00744559	0.0135143	0.0634573
5.47	0.0232074	0.148148	0	0.00801833	0.0143092	0.0643251
5.48	0.0234387	0.148148	0	0.00859107	0.0148203	0.0624764
5.49	0.0201234	0.148148	0	0.00744559	0.0147067	0.0592696
5.5	0.016808	0.148148	0	0.00859107	0.0154449	0.0588546
5.51	0.0144179	0.148148	0	0.0120275	0.016467	0.0600996
5.52	0.0128759	0.148148	0	0.0114548	0.0172052	0.0633441
5.53	0.0110254	0.185185	0	0.00973654	0.0167509	0.0647023
5.54	0.0103315	0.148148	0	0.010882	0.0155017	0.0653814
5.55	0.0108712	0.148148	0	0.013173	0.0148771	0.070286
5.56	0.0106399	0.148148	0.00069967	0.0154639	0.0139685	0.0723232
5.57	0.0102544	0.148148	0.00437292	0.0154639	0.0127193	0.0719837
5.58	0.0116422	0.148148	0.00472276	0.0154639	0.0116972	0.0700596
5.59	0.0139553	0.148148	0.00647193	0.0166094	0.012549	0.0731532
5.6	0.0148805	0.148148	0.00699668	0.0166094	0.0133439	0.0780201
5.61	0.0159599	0.148148	0.00979535	0.0183276	0.0142525	0.0746623
5.62	0.0179645	0.185185	0.0132937	0.0257732	0.0149906	0.0705123
5.63	0.0203547	0.185185	0.0150428	0.0297824	0.0152745	0.0673432
5.64	0.0232845	0.185185	0.0183663	0.0303551	0.0154449	0.0662869
5.65	0.0249807	0.185185	0.0222145	0.032646	0.0152745	0.0649664
5.66	0.0269083	0.185185	0.0216897	0.0372279	0.0160127	0.0682487
5.67	0.0292213	0.185185	0.0241385	0.0378007	0.0169212	0.0737946
5.68	0.0318427	0.185185	0.0229141	0.0355097	0.0166941	0.0732287
5.69	0.0330763	0.185185	0.0222145	0.0332188	0.0161263	0.0785105
5.7	0.037394	0.185185	0.0269372	0.034937	0.015672	0.0807364
5.71	0.0425598	0.185185	0.0292111	0.0389462	0.0147067	0.0795292
5.72	0.0447186	0.222222	0.0321847	0.0423826	0.015161	0.0795292
5.73	0.0461064	0.222222	0.035858	0.0463918	0.015161	0.083566
5.74	0.0481881	0.222222	0.0332342	0.0492554	0.0145364	0.0801705
5.75	0.0517348	0.222222	0.0307854	0.0498282	0.0140253	0.0807364
5.76	0.0558982	0.222222	0.0372573	0.0515464	0.0128897	0.0833773
5.77	0.0596762	0.222222	0.0428546	0.056701	0.0119244	0.0817173
5.78	0.0630686	0.222222	0.0474025	0.0595647	0.0124922	0.0784728
5.79	0.0649961	0.222222	0.0564982	0.058992	0.0137414	0.0837169
5.8	0.0659985	0.222222	0.063145	0.0572738	0.014366	0.0874142
5.81	0.0689283	0.222222	0.0648942	0.0595647	0.0144796	0.0859805
5.82	0.0729376	0.222222	0.0696169	0.0635739	0.0150474	0.0845092
5.83	0.0770239	0.222222	0.0708413	0.067583	0.0153313	0.0851505
5.84	0.0804934	0.259259	0.0671681	0.0715922	0.0149339	0.0849996
5.85	0.0820355	0.259259	0.0687423	0.0761741	0.0147067	0.0819437
5.86	0.0852737	0.259259	0.0732902	0.080756	0.0145364	0.0869614
5.87	0.088512	0.259259	0.0771384	0.0847652	0.0139685	0.0934505
5.88	0.0905166	0.259259	0.0843099	0.091638	0.0132304	0.0919037
5.89	0.0945258	0.259259	0.0874585	0.0973654	0.0134575	0.0834151
5.9	0.0969931	0.296296	0.0853595	0.0973654	0.0146499	0.0751151
5.91	0.0997687	0.296296	0.0881581	0.0996564	0.0145364	0.0670037
5.92	0.103701	0.296296	0.0963792	0.103093	0.0144228	0.0596469
5.93	0.107556	0.296296	0.0984782	0.101947	0.0147067	0.0522146
5.94	0.110948	0.333333	0.103026	0.105384	0.013855	0.04731
5.95	0.114109	0.333333	0.107224	0.112829	0.0141389	0.0478005
5.96	0.118119	0.333333	0.108973	0.115693	0.0148203	0.0507055
5.97	0.119661	0.333333	0.112297	0.120275	0.0148203	0.0571569
5.98	0.121588	0.333333	0.11492	0.124284	0.0145364	0.0600241
5.99	0.126908	0.333333	0.119993	0.129439	0.015672	0.0628537
6	0.132151	0.333333	0.128389	0.132302	0.0156152	0.065306
6.01	0.136623	0.37037	0.131538	0.134593	0.0151042	0.0682864
6.02	0.142251	0.37037	0.13591	0.140321	0.0151042	0.0684751
6.03	0.149345	0.37037	0.143957	0.146621	0.0152745	0.0635705
6.04	0.157903	0.407407	0.148854	0.152348	0.0152178	0.0633064
6.05	0.164225	0.407407	0.151128	0.158076	0.0152178	0.0691542
6.06	0.172938	0.407407	0.154452	0.16323	0.0165238	0.0737946
6.07	0.179568	0.407407	0.158475	0.164948	0.016467	0.0748132
6.08	0.186739	0.407407	0.159874	0.167239	0.0158424	0.0718328
6.09	0.193678	0.407407	0.161448	0.174112	0.0157856	0.0744737
6.1	0.201773	0.444444	0.164247	0.180412	0.015161	0.078586
6.11	0.209715	0.444444	0.161973	0.181558	0.0145364	0.0791519
6.12	0.216345	0.444444	0.163372	0.184994	0.0144796	0.0816042
6.13	0.22313	0.444444	0.169494	0.189003	0.0135711	0.0814533
6.14	0.229607	0.444444	0.174742	0.191294	0.0134575	0.0828114
6.15	0.234541	0.481481	0.177541	0.198167	0.0123218	0.0799064
6.16	0.241018	0.481481	0.182438	0.201604	0.0116405	0.0808119
6.17	0.247726	0.481481	0.183838	0.202176	0.011754	0.0874142
6.18	0.252737	0.481481	0.183138	0.204467	0.0112998	0.087301
6.19	0.256515	0.481481	0.187336	0.206758	0.011243	0.083566
6.2	0.258443	0.518519	0.191884	0.207904	0.0114133	0.0866974
6.21	0.257363	0.518519	0.193983	0.207904	0.0101073	0.0896401
6.22	0.259059	0.481481	0.196082	0.210767	0.00982341	0.0849619
6.23	0.260524	0.481481	0.196257	0.210195	0.00993697	0.0833396
6.24	0.260216	0.481481	0.201504	0.208477	0.0106184	0.0916019
6.25	0.258674	0.481481	0.205877	0.21134	0.0106184	0.0952615
6.26	0.255281	0.481481	0.207801	0.213631	0.00902845	0.0970724
6.27	0.250116	0.444444	0.2113	0.214777	0.00777923	0.0896778
6.28	0.243177	0.444444	0.216022	0.217068	0.00698427	0.0856033
6.29	0.23616	0.444444	0.223544	0.221077	0.00681392	0.0840942
6.3	0.229838	0.444444	0.230016	0.222795	0.00687071	0.0810005
6.31	0.221357	0.444444	0.234564	0.22394	0.00743853	0.0817928
6.32	0.212567	0.444444	0.235613	0.225659	0.0085174	0.0838678
6.33	0.204241	0.444444	0.235263	0.226231	0.0100505	0.0869992
6.34	0.194372	0.444444	0.239811	0.225086	0.011243	0.0922055
6.35	0.183115	0.444444	0.244184	0.226804	0.0116972	0.0965819
6.36	0.172475	0.444444	0.243834	0.228522	0.010448	0.0951105
6.37	0.163223	0.444444	0.24226	0.229668	0.00846062	0.0864333
6.38	0.153894	0.444444	0.24226	0.230241	0.00738175	0.0868105
6.39	0.145258	0.444444	0.243659	0.228522	0.00749532	0.0883574
6.4	0.136237	0.444444	0.249432	0.224513	0.00817671	0.0880933
6.41	0.127525	0.444444	0.257653	0.222222	0.00829027	0.0909605
6.42	0.119738	0.407407	0.262375	0.223368	0.00897167	0.0942428
6.43	0.113261	0.407407	0.264999	0.222222	0.00880132	0.0936014
6.44	0.105243	0.407407	0.270072	0.219931	0.00834706	0.0932996
6.45	0.0973786	0.407407	0.275844	0.218786	0.00942593	0.0982419
6.46	0.0912105	0.407407	0.275494	0.216495	0.0101641	0.101524
6.47	0.0854279	0.407407	0.274969	0.217068	0.00959628	0.095186
6.48	0.079414	0.407407	0.272171	0.221077	0.00982341	0.088961
6.49	0.0739399	0.407407	0.273045	0.225659	0.0106751	0.0836037
6.5	0.0697764	0.407407	0.275319	0.226231	0.0113565	0.0825851
6.51	0.0670008	0.407407	0.280742	0.223368	0.0126625	0.0800951
6.52	0.0670779	0.407407	0.288613	0.220504	0.0137414	0.0780578
6.53	0.066384	0.407407	0.298058	0.217068	0.0145931	0.0785483
6.54	0.0643022	0.407407	0.304181	0.214204	0.0147635	0.0746246
6.55	0.0626831	0.407407	0.310827	0.214204	0.0144228	0.0736437
6.56	0.0626831	0.407407	0.309253	0.213631	0.0142525	0.0768883
6.57	0.0632228	0.407407	0.304705	0.214204	0.0137982	0.0784351
6.58	0.0632228	0.407407	0.299633	0.216495	0.0124922	0.0737569
6.59	0.0613724	0.407407	0.296834	0.218786	0.0105616	0.0715687
6.6	0.0595991	0.37037	0.299633	0.219359	0.00902845	0.0732287
6.61	0.0597533	0.37037	0.301032	0.219931	0.00840384	0.0778314
6.62	0.0602159	0.37037	0.299458	0.21764	0.00811993	0.0788501
6.63	0.0609098	0.37037	0.301557	0.21764	0.00743853	0.0826605
6.64	0.0622205	0.37037	0.298058	0.218213	0.00670036	0.0890364
6.65	0.0646877	0.407407	0.295785	0.219359	0.00675714	0.0873764
6.66	0.0660756	0.407407	0.297184	0.222222	0.00715462	0.0814155
6.67	0.0666924	0.407407	0.296834	0.226231	0.00715462	0.077341
6.68	0.0692367	0.407407	0.296834	0.227377	0.00794958	0.0759073
6.69	0.0716268	0.407407	0.298233	0.22795	0.00777923	0.0741719
6.7	0.0723207	0.407407	0.299633	0.227377	0.00698427	0.0741719
6.71	0.0734773	0.407407	0.304006	0.224513	0.00738175	0.0745492
6.72	0.0771781	0.407407	0.304181	0.221649	0.00846062	0.0799064
6.73	0.0814958	0.407407	0.30558	0.222222	0.00993697	0.084396
6.74	0.0829607	0.407407	0.307504	0.222222	0.0107319	0.0896778
6.75	0.0841943	0.407407	0.303831	0.220504	0.0100505	0.0921301
6.76	0.0869699	0.407407	0.300507	0.219359	0.0091988	0.0913378
6.77	0.0893601	0.407407	0.302606	0.22394	0.00840384	0.0899042
6.78	0.0907479	0.444444	0.301732	0.227377	0.0072114	0.0924696
6.79	0.0942174	0.444444	0.303481	0.22795	0.00596218	0.0936392
6.8	0.098458	0.444444	0.307154	0.229095	0.00539436	0.0984683
6.81	0.101002	0.444444	0.309078	0.227377	0.00522401	0.10126
6.82	0.102776	0.444444	0.309778	0.224513	0.00380444	0.0961669
6.83	0.104857	0.444444	0.308553	0.223368	0.00289592	0.0898664
6.84	0.107016	0.444444	0.308728	0.227377	0.0029527	0.0876028
6.85	0.108481	0.444444	0.308903	0.230813	0.00278235	0.0825473
6.86	0.110871	0.444444	0.309603	0.233104	0.00278235	0.0757564
6.87	0.113647	0.444444	0.308728	0.23425	0.00317983	0.0734173
6.88	0.11542	0.481481	0.303831	0.233104	0.00266879	0.0693428
6.89	0.116114	0.481481	0.297884	0.229095	0.001306	0.0637591
6.9	0.11781	0.481481	0.29561	0.224513	0.00113565	0.0606278
6.91	0.121665	0.481481	0.290887	0.221649	0.00187383	0.0606655
6.92	0.124595	0.481481	0.287913	0.221077	0.00215774	0.0617219
6.93	0.126523	0.518519	0.285464	0.220504	0.0029527	0.0603637
6.94	0.130069	0.518519	0.285289	0.219931	0.00414514	0.0592696
6.95	0.132537	0.555556	0.283715	0.217068	0.00482653	0.0611182
6.96	0.135312	0.555556	0.285639	0.216495	0.0045994	0.0633819
6.97	0.13909	0.555556	0.290187	0.216495	0.00499688	0.0709273
6.98	0.142714	0.555556	0.292111	0.214204	0.00465618	0.0777183
6.99	0.147417	0.555556	0.293511	0.214204	0.00494009	0.0844714
7	0.151195	0.555556	0.288263	0.214204	0.00528079	0.0879046
7.01	0.15266	0.555556	0.283715	0.215349	0.00545114	0.0873387
7.02	0.155281	0.555556	0.280742	0.215922	0.00613253	0.0847733
7.03	0.159214	0.555556	0.276719	0.215349	0.00658679	0.0844714
7.04	0.160987	0.555556	0.275494	0.213631	0.00715462	0.0879046
7.05	0.162914	0.555556	0.27462	0.212486	0.0075521	0.0936392
7.06	0.165382	0.555556	0.270596	0.209622	0.00709784	0.0987324
7.07	0.166538	0.555556	0.267448	0.205613	0.00653001	0.103599
7.08	0.166924	0.555556	0.264474	0.201604	0.00715462	0.104467
7.09	0.167232	0.555556	0.261501	0.199885	0.00704105	0.110767
7.1	0.166769	0.555556	0.260276	0.197595	0.00618931	0.122991
7.11	0.163917	0.555556	0.261151	0.197022	0.00567827	0.129141
7.12	0.159985	0.555556	0.263425	0.198167	0.00635966	0.131291
7.13	0.155359	0.555556	0.264474	0.197022	0.00647323	0.128801
7.14	0.150347	0.518519	0.259577	0.191294	0.0059054	0.131517
7.15	0.146183	0.518519	0.256078	0.189576	0.00550792	0.141628
7.16	0.142251	0.518519	0.253804	0.188431	0.00584862	0.154418
7.17	0.137317	0.518519	0.250131	0.187285	0.00613253	0.160643
7.18	0.131611	0.518519	0.249082	0.184994	0.00601897	0.166717
7.19	0.126677	0.518519	0.248207	0.181558	0.0059054	0.175319
7.2	0.12074	0.518519	0.246108	0.176976	0.00567827	0.179695
7.21	0.114495	0.518519	0.242085	0.174685	0.00533757	0.185241
7.22	0.109792	0.518519	0.233514	0.17583	0.00442905	0.197729
7.23	0.105243	0.481481	0.229141	0.174685	0.00454262	0.209952
7.24	0.1	0.481481	0.228267	0.17354	0.00488331	0.221761
7.25	0.0939861	0.481481	0.221445	0.17354	0.00471296	0.23157
7.26	0.089283	0.444444	0.213574	0.16953	0.00431548	0.244473
7.27	0.0848111	0.444444	0.211649	0.163803	0.00465618	0.247378
7.28	0.0793369	0.444444	0.211125	0.159221	0.00601897	0.250396
7.29	0.0749422	0.444444	0.2099	0.155212	0.00658679	0.256433
7.3	0.0698535	0.407407	0.20955	0.151203	0.00635966	0.260884
7.31	0.0655359	0.407407	0.214623	0.147766	0.00658679	0.262507
7.32	0.0639167	0.407407	0.217946	0.146048	0.00675714	0.26477
7.33	0.0622205	0.407407	0.215498	0.144903	0.00715462	0.271146
7.34	0.0584426	0.407407	0.211824	0.140893	0.00840384	0.27556
7.35	0.053431	0.37037	0.210075	0.136312	0.00959628	0.277447
7.36	0.0493446	0.37037	0.203778	0.132875	0.00811993	0.280804
7.37	0.0470316	0.333333	0.198881	0.132302	0.00584862	0.279333
7.38	0.044256	0.333333	0.194857	0.130584	0.00471296	0.277371
7.39	0.0417116	0.333333	0.191359	0.12543	0.00579183	0.270995
7.4	0.0395528	0.333333	0.187336	0.122566	0.00641644	0.263789
7.41	0.0367001	0.333333	0.183488	0.123139	0.00743853	0.255452
7.42	0.0352352	0.333333	0.180864	0.119702	0.00760888	0.246661
7.43	0.0335389	0.333333	0.174567	0.116266	0.00658679	0.237946
7.44	0.0306862	0.333333	0.16792	0.113975	0.0055647	0.22859
7.45	0.0296839	0.333333	0.164772	0.111111	0.00692749	0.216592
7.46	0.0298381	0.333333	0.159874	0.108247	0.00800636	0.204708
7.47	0.0302236	0.333333	0.15865	0.107102	0.0085174	0.196257
7.48	0.029761	0.333333	0.159524	0.104811	0.00959628	0.187769
7.49	0.0284503	0.333333	0.155501	0.100229	0.0102209	0.184185
7.5	0.0282961	0.333333	0.151303	0.0996564	0.00965306	0.187392
7.51	0.0279106	0.296296	0.148679	0.101947	0.00902845	0.191542
7.52	0.027448	0.296296	0.144656	0.0990836	0.00908523	0.188448
7.53	0.0262914	0.296296	0.136785	0.0950745	0.00902845	0.178865
7.54	0.0245181	0.296296	0.134511	0.0922108	0.00829027	0.166377
7.55	0.0246723	0.296296	0.136435	0.0910653	0.00834706	0.156757
7.56	0.0246723	0.296296	0.133811	0.0882016	0.00817671	0.153626
7.57	0.0240555	0.296296	0.133986	0.0847652	0.00675714	0.150758
7.58	0.0249807	0.259259	0.136785	0.0836197	0.00664358	0.14027
7.59	0.0251349	0.259259	0.136785	0.0819015	0.0072114	0.137139
7.6	0.0237471	0.259259	0.137135	0.080756	0.00709784	0.135743
7.61	0.0235929	0.259259	0.136785	0.0801833	0.00772245	0.126273
7.62	0.024441	0.296296	0.133462	0.0767468	0.00931236	0.115785
7.63	0.0241326	0.296296	0.130488	0.0727377	0.0109591	0.106995
7.64	0.022128	0.296296	0.127689	0.0721649	0.0119244	0.098506
7.65	0.0204318	0.296296	0.124191	0.069874	0.0119244	0.0911869
7.66	0.0205089	0.296296	0.121217	0.067583	0.0126058	0.0845469
7.67	0.022128	0.296296	0.121042	0.067583	0.0147067	0.0868105
7.68	0.0232845	0.296296	0.118769	0.067583	0.016978	0.0862824
7.69	0.0239013	0.296296	0.11492	0.0658648	0.018284	0.0836037
7.7	0.0238242	0.296296	0.112472	0.0658648	0.0188518	0.0855278
7.71	0.0218196	0.296296	0.110373	0.0664376	0.0189086	0.0863578
7.72	0.019815	0.259259	0.106175	0.0664376	0.0191925	0.0834905
7.73	0.0178874	0.259259	0.102851	0.0664376	0.0197604	0.0798687
7.74	0.016037	0.259259	0.101627	0.067583	0.0206121	0.0796046
7.75	0.016037	0.259259	0.102151	0.0670103	0.0218613	0.0817928
7.76	0.017579	0.259259	0.102501	0.0641466	0.023508	0.081906
7.77	0.0185813	0.259259	0.0988281	0.0607102	0.0253819	0.0795292
7.78	0.0197379	0.259259	0.0918314	0.0607102	0.0279939	0.0800951
7.79	0.0210486	0.259259	0.0829106	0.0624284	0.0308898	0.0812269
7.8	0.0224364	0.259259	0.0797621	0.0624284	0.0336721	0.0857919
7.81	0.0235929	0.259259	0.0769634	0.0630011	0.0361706	0.0888855
7.82	0.0238242	0.259259	0.0745146	0.0630011	0.0390665	0.0882819
7.83	0.0226677	0.259259	0.0741648	0.0601375	0.0410539	0.0866596
7.84	0.0212028	0.259259	0.0717159	0.0595647	0.0429845	0.0876783
7.85	0.0194295	0.259259	0.0734651	0.0595647	0.0463915	0.0876783
7.86	0.0187355	0.259259	0.0722407	0.0578465	0.0489467	0.0831133
7.87	0.0182729	0.259259	0.0668183	0.0572738	0.0511044	0.0826983
7.88	0.0178874	0.259259	0.0668183	0.056701	0.0555903	0.0883951
7.89	0.0181187	0.259259	0.0710163	0.0578465	0.0600761	0.0891119
7.9	0.0192753	0.259259	0.0727654	0.0595647	0.0631423	0.0880178
7.91	0.0191211	0.259259	0.0704915	0.058992	0.0659815	0.0885837
7.92	0.0184271	0.259259	0.0692671	0.0578465	0.0693317	0.090621
7.93	0.0179645	0.259259	0.0675179	0.0549828	0.0725115	0.0913378
7.94	0.0181958	0.259259	0.0629701	0.0526919	0.0746692	0.0904701
7.95	0.0182729	0.259259	0.0612209	0.0504009	0.0775084	0.0914887
7.96	0.0177332	0.259259	0.0645443	0.0492554	0.0809153	0.0889233
7.97	0.0182729	0.259259	0.0640196	0.04811	0.0847766	0.0823964
7.98	0.0189669	0.259259	0.0594717	0.0498282	0.0889785	0.0804723
7.99	0.0191211	0.259259	0.0594717	0.0509737	0.0931804	0.0815664
8	0.0202005	0.259259	0.0606962	0.0486827	0.0970984	0.0800951
8.01	0.0208173	0.259259	0.0592968	0.045819	0.10113	0.0758319
8.02	0.0195837	0.222222	0.0571978	0.0441008	0.104537	0.0772278
8.03	0.0182729	0.222222	0.0575477	0.0406644	0.106808	0.0770769
8.04	0.0180416	0.222222	0.0575477	0.0378007	0.108569	0.0656455
8.05	0.0185813	0.222222	0.0566731	0.0372279	0.111181	0.0564401
8.06	0.0185042	0.222222	0.0543992	0.034937	0.11419	0.0575341
8.07	0.0178103	0.222222	0.0524751	0.0309278	0.116007	0.0574964
8.08	0.0171164	0.259259	0.0549239	0.0263459	0.11754	0.0602882
8.09	0.0177332	0.259259	0.0570229	0.0269187	0.119982	0.0682864
8.1	0.0171164	0.259259	0.0554487	0.0286369	0.121856	0.0734173
8.11	0.0150347	0.259259	0.0498513	0.0257732	0.121799	0.077756
8.12	0.0141866	0.259259	0.0493266	0.0229095	0.121061	0.0832642
8.13	0.0140324	0.259259	0.048452	0.024055	0.120493	0.0823964
8.14	0.0135698	0.259259	0.0405807	0.0263459	0.120039	0.0762846
8.15	0.0126446	0.259259	0.0339339	0.0274914	0.118903	0.069871
8.16	0.0121049	0.222222	0.0313101	0.0274914	0.118335	0.0687769
8.17	0.0118736	0.222222	0.0325346	0.0280641	0.117199	0.0718705
8.18	0.012182	0.222222	0.0344586	0.0263459	0.11561	0.0782842
8.19	0.0127217	0.222222	0.0390065	0.021764	0.113225	0.0866974
8.2	0.0139553	0.222222	0.0444289	0.0206186	0.109477	0.0977892
8.21	0.0145721	0.222222	0.0444289	0.0234822	0.106979	0.101939
8.22	0.0148805	0.222222	0.0426797	0.024055	0.105162	0.100392
8.23	0.0149576	0.222222	0.0388316	0.024055	0.101527	0.0986946
8.24	0.0151118	0.222222	0.0384817	0.0246277	0.0966441	0.101147
8.25	0.0158828	0.222222	0.0411055	0.0229095	0.0923287	0.105033
8.26	0.0163454	0.222222	0.0402309	0.0206186	0.0880132	0.109447
8.27	0.0159599	0.222222	0.0391814	0.0200458	0.0835273	0.114578
8.28	0.0156515	0.222222	0.0404058	0.0211913	0.0793254	0.121935
8.29	0.0153431	0.222222	0.0407556	0.0223368	0.0747828	0.126085
8.3	0.0164225	0.222222	0.0412804	0.0206186	0.0717733	0.130272
8.31	0.0171164	0.222222	0.0398811	0.0189003	0.0692181	0.133328
8.32	0.01835	0.222222	0.0386566	0.0189003	0.0658679	0.135328
8.33	0.0185813	0.222222	0.0365576	0.0200458	0.0618363	0.136271
8.34	0.0188898	0.222222	0.033759	0.0211913	0.0576912	0.138006
8.35	0.0200463	0.222222	0.0341088	0.024055	0.054341	0.139251
8.36	0.0212028	0.222222	0.0363827	0.0234822	0.0522969	0.141515
8.37	0.0215112	0.222222	0.0346335	0.0223368	0.0501391	0.143967
8.38	0.0202776	0.222222	0.029386	0.0234822	0.0460508	0.147401
8.39	0.0192753	0.222222	0.0290362	0.0257732	0.0424167	0.153701
8.4	0.0193524	0.222222	0.0334091	0.0234822	0.0404861	0.166113
8.41	0.0199692	0.222222	0.0327095	0.021764	0.0382147	0.183468
8.42	0.0212799	0.222222	0.0332342	0.0206186	0.035546	0.197842
8.43	0.0208944	0.222222	0.0376071	0.021764	0.0327636	0.206104
8.44	0.0198921	0.222222	0.0367326	0.0229095	0.0310033	0.209349
8.45	0.0206631	0.222222	0.0327095	0.0229095	0.0293567	0.213386
8.46	0.021357	0.222222	0.033584	0.0223368	0.02771	0.214442
8.47	0.0212799	0.222222	0.0356831	0.021764	0.0256658	0.213914
8.48	0.0219738	0.222222	0.035858	0.0200458	0.0242462	0.220592
8.49	0.0232074	0.259259	0.035858	0.0206186	0.022997	0.227081
8.5	0.022128	0.259259	0.0365576	0.0234822	0.0205553	0.228741
8.51	0.0225906	0.259259	0.0386566	0.0257732	0.0194765	0.229835
8.52	0.0224364	0.259259	0.0405807	0.0280641	0.0185112	0.230401
8.53	0.0212799	0.259259	0.0397061	0.0297824	0.0172619	0.229382
8.54	0.0208944	0.222222	0.0374322	0.0303551	0.0166373	0.223685
8.55	0.0204318	0.222222	0.0353332	0.0297824	0.0158992	0.220856
8.56	0.0201234	0.222222	0.0327095	0.0286369	0.0141957	0.216932
8.57	0.0202776	0.222222	0.0356831	0.0303551	0.0126058	0.211311
8.58	0.0206631	0.222222	0.0411055	0.0332188	0.0119811	0.212178
8.59	0.0211257	0.222222	0.0453035	0.0320733	0.011754	0.21912
8.6	0.0212028	0.222222	0.0475774	0.0297824	0.0119811	0.22195
8.61	0.0200463	0.222222	0.0491516	0.0286369	0.0124354	0.222289
8.62	0.0193524	0.222222	0.0503761	0.0297824	0.0122083	0.223232
8.63	0.0205089	0.222222	0.0524751	0.0303551	0.0129464	0.21282
8.64	0.0208173	0.222222	0.0545741	0.0309278	0.0139118	0.20535
8.65	0.0200463	0.222222	0.0536995	0.0292096	0.0141389	0.201879
8.66	0.0199692	0.222222	0.0521252	0.0269187	0.0140821	0.198672
8.67	0.0202776	0.222222	0.0516005	0.0246277	0.0133439	0.195201
8.68	0.0201234	0.222222	0.0498513	0.024055	0.0120379	0.190749
8.69	0.0201234	0.222222	0.0477523	0.0269187	0.0111294	0.184751
8.7	0.0197379	0.222222	0.0461781	0.0309278	0.0110158	0.174451
8.71	0.0189669	0.222222	0.0454784	0.034937	0.00988019	0.168754
8.72	0.0196608	0.222222	0.0430296	0.0378007	0.00834706	0.160718
8.73	0.0198921	0.222222	0.0451286	0.0383734	0.00772245	0.151815
8.74	0.0200463	0.222222	0.0521252	0.0366552	0.00743853	0.144684
8.75	0.0218967	0.222222	0.0561483	0.0383734	0.00789279	0.140232
8.76	0.0232074	0.222222	0.0538744	0.0412371	0.00766566	0.136271
8.77	0.0216654	0.222222	0.0523002	0.0423826	0.00618931	0.134121
8.78	0.0206631	0.222222	0.0495015	0.0441008	0.00482653	0.135894
8.79	0.0207402	0.222222	0.0488018	0.0452463	0.00408835	0.134385
8.8	0.0194295	0.185185	0.0514256	0.045819	0.00408835	0.129744
8.81	0.0181958	0.222222	0.0519503	0.0452463	0.00403157	0.125896
8.82	0.0197379	0.222222	0.0540493	0.045819	0.00454262	0.119558
8.83	0.0214341	0.222222	0.0571978	0.0452463	0.00579183	0.114502
8.84	0.0225135	0.222222	0.0598216	0.045819	0.00726818	0.113333
8.85	0.0225135	0.222222	0.0636698	0.0492554	0.00772245	0.108692
8.86	0.0223593	0.222222	0.0647193	0.0532646	0.00613253	0.0986946
8.87	0.0230532	0.222222	0.0643694	0.0549828	0.00363409	0.0903946
8.88	0.0235929	0.222222	0.0627952	0.0555556	0.00193061	0.0878292
8.89	0.0233616	0.222222	0.0603463	0.0561283	0.001306	0.0879046
8.9	0.0231303	0.259259	0.0624453	0.058992	0.00210096	0.0917528
8.91	0.0238242	0.259259	0.069442	0.0607102	0.00323661	0.0958274
8.92	0.0242097	0.259259	0.0725905	0.0612829	0.00312305	0.0936392
8.93	0.024441	0.259259	0.0708413	0.0607102	0.00249844	0.0916396
8.94	0.0249807	0.222222	0.0701417	0.0595647	0.00221453	0.097261
8.95	0.0256746	0.259259	0.0745146	0.058992	0.00249844	0.0976005
8.96	0.0269854	0.222222	0.0776631	0.0618557	0.00306627	0.0977137
8.97	0.0286816	0.222222	0.0787126	0.0664376	0.0032934	0.102656
8.98	0.0302236	0.222222	0.082211	0.069874	0.00323661	0.105636
8.99	0.0313801	0.222222	0.0818611	0.0721649	0.00391801	0.0969969
9	0.0322282	0.222222	0.082036	0.0733104	0.00482653	0.0905833
9.01	0.0329221	0.259259	0.086409	0.0750286	0.00584862	0.0881687
9.02	0.0332305	0.259259	0.0911317	0.080756	0.00573505	0.0879424
9.03	0.0340786	0.259259	0.0953297	0.0836197	0.00471296	0.0925074
9.04	0.0367001	0.259259	0.0949799	0.0847652	0.00442905	0.0948087
9.05	0.0405551	0.259259	0.0956796	0.0876289	0.00505366	0.0923942
9.06	0.0438705	0.259259	0.100577	0.0910653	0.00539436	0.089791
9.07	0.0463377	0.259259	0.107224	0.0904926	0.00471296	0.0854901
9.08	0.0470316	0.259259	0.113171	0.0899198	0.00386122	0.0846978
9.09	0.048111	0.259259	0.116495	0.0899198	0.00352053	0.086056
9.1	0.0509638	0.259259	0.113871	0.0910653	0.00363409	0.0854901
9.11	0.0551272	0.259259	0.113521	0.0922108	0.00437227	0.0888478
9.12	0.0603701	0.259259	0.119118	0.0927835	0.00545114	0.0854146
9.13	0.0636854	0.259259	0.125415	0.0927835	0.00573505	0.0823587
9.14	0.0651503	0.259259	0.130488	0.0956472	0.0055647	0.0816796
9.15	0.0674634	0.259259	0.131887	0.0985109	0.00511044	0.0803214
9.16	0.0698535	0.259259	0.129264	0.103666	0.00471296	0.0790764
9.17	0.0737857	0.259259	0.127514	0.10882	0.00494009	0.0766996
9.18	0.0788743	0.259259	0.128564	0.112257	0.00516723	0.0777937
9.19	0.0831149	0.259259	0.133811	0.11512	0.00505366	0.0786237
9.2	0.0859676	0.259259	0.13626	0.116838	0.00431548	0.0819437
9.21	0.0867386	0.259259	0.132937	0.120848	0.00397479	0.087301
9.22	0.087818	0.259259	0.137835	0.126002	0.00465618	0.0901305
9.23	0.0910563	0.259259	0.146056	0.127148	0.00579183	0.0826983
9.24	0.0938319	0.259259	0.151653	0.130011	0.00681392	0.0694182
9.25	0.0960678	0.259259	0.156726	0.135166	0.0072114	0.0605146
9.26	0.098458	0.259259	0.161273	0.139748	0.00743853	0.0595714
9.27	0.100617	0.222222	0.163023	0.142612	0.00732497	0.0610051
9.28	0.103315	0.222222	0.165996	0.14433	0.00789279	0.0613823
9.29	0.106708	0.222222	0.16792	0.145475	0.00766566	0.0592319
9.3	0.110023	0.222222	0.171419	0.149485	0.00806314	0.0601751
9.31	0.113338	0.259259	0.174042	0.152921	0.00874453	0.0630046
9.32	0.115497	0.259259	0.176666	0.157503	0.00840384	0.0644005
9.33	0.116268	0.259259	0.181914	0.165521	0.00846062	0.0696069
9.34	0.1165	0.259259	0.188386	0.172394	0.00749532	0.0743982
9.35	0.116654	0.259259	0.193458	0.174685	0.00584862	0.0776805
9.36	0.117656	0.259259	0.194158	0.175258	0.0055647	0.0772655
9.37	0.119275	0.259259	0.198706	0.179267	0.00618931	0.0806987
9.38	0.119429	0.259259	0.206402	0.181558	0.00692749	0.0866219
9.39	0.118042	0.259259	0.2106	0.185567	0.00692749	0.0955633
9.4	0.116962	0.259259	0.217072	0.191294	0.00692749	0.107485
9.41	0.115729	0.259259	0.223194	0.194158	0.00658679	0.115861
9.42	0.113647	0.296296	0.225468	0.196449	0.00658679	0.120161
9.43	0.111103	0.296296	0.227392	0.19874	0.00709784	0.122161
9.44	0.109638	0.296296	0.234564	0.203895	0.00800636	0.129216
9.45	0.107016	0.296296	0.244009	0.208477	0.0088581	0.142194
9.46	0.103547	0.296296	0.250481	0.213058	0.00868775	0.153437
9.47	0.0986893	0.296296	0.254154	0.215349	0.00823349	0.16019
9.48	0.0943716	0.296296	0.255029	0.215922	0.00817671	0.167585
9.49	0.0906708	0.296296	0.255729	0.218213	0.0085174	0.180601
9.5	0.0877409	0.296296	0.260276	0.224513	0.00823349	0.198747
9.51	0.0855821	0.296296	0.268672	0.232532	0.00715462	0.217951
9.52	0.0842714	0.296296	0.27427	0.239404	0.00664358	0.236852
9.53	0.0811874	0.296296	0.279692	0.245132	0.00664358	0.251717
9.54	0.0767926	0.296296	0.287738	0.249141	0.00681392	0.267675
9.55	0.0723978	0.296296	0.295435	0.253723	0.00868775	0.290387
9.56	0.0700848	0.333333	0.300857	0.258877	0.010448	0.313627
9.57	0.0682344	0.333333	0.303131	0.267468	0.0111294	0.334302
9.58	0.0664611	0.333333	0.303131	0.277778	0.0111294	0.355089
9.59	0.0643022	0.333333	0.309253	0.286369	0.0111862	0.381536
9.6	0.0627602	0.296296	0.318174	0.293242	0.0116405	0.413869
9.61	0.0622205	0.333333	0.323596	0.295533	0.0116972	0.442315
9.62	0.061064	0.333333	0.327444	0.296105	0.0122083	0.46646
9.63	0.0589823	0.333333	0.332517	0.298969	0.0119811	0.488682
9.64	0.0570547	0.333333	0.338639	0.305269	0.0112998	0.520599
9.65	0.0556669	0.333333	0.346335	0.31386	0.0123218	0.549989
9.66	0.0562066	0.333333	0.356306	0.323024	0.0139118	0.579529
9.67	0.0564379	0.333333	0.362778	0.33047	0.014366	0.60873
9.68	0.0562066	0.37037	0.371349	0.339633	0.0158992	0.646457
9.69	0.057286	0.37037	0.380269	0.351661	0.0173755	0.682412
9.7	0.0590594	0.37037	0.38989	0.360252	0.0183408	0.712329
9.71	0.0589052	0.37037	0.395487	0.367125	0.0181705	0.737531
9.72	0.0578258	0.37037	0.40021	0.373425	0.0187383	0.75896
9.73	0.0564379	0.407407	0.403883	0.37858	0.0182272	0.785898
9.74	0.0562837	0.407407	0.41123	0.383734	0.017773	0.810722
9.75	0.0578258	0.407407	0.419101	0.390034	0.0182272	0.832642
9.76	0.0599075	0.407407	0.429421	0.396334	0.0185679	0.852939
9.77	0.0607556	0.407407	0.44149	0.40378	0.0180001	0.878669
9.78	0.061064	0.407407	0.450236	0.412371	0.0180569	0.901947
9.79	0.0612182	0.407407	0.455833	0.420389	0.0189654	0.917377
9.8	0.0619892	0.407407	0.46283	0.425544	0.0204418	0.92994
9.81	0.0639938	0.407407	0.470876	0.431844	0.0211799	0.941636
9.82	0.0659985	0.407407	0.481022	0.441581	0.0222588	0.950917
9.83	0.067155	0.407407	0.492741	0.452463	0.023508	0.953633
9.84	0.0687741	0.444444	0.500262	0.463345	0.0242462	0.960198
9.85	0.0715497	0.444444	0.507434	0.474227	0.0254954	0.967856
9.86	0.0754819	0.444444	0.516879	0.484536	0.02771	0.974836
9.87	0.0797224	0.444444	0.527025	0.496564	0.0312305	0.986418
9.88	0.0837317	0.444444	0.532972	0.5063	0.0349781	0.994492
9.89	0.0872783	0.444444	0.537695	0.515464	0.0391233	0.993737
9.9	0.0905166	0.481481	0.542592	0.526346	0.0436091	0.989625
9.91	0.0946029	0.481481	0.552388	0.537801	0.0472432	0.981287
9.92	0.100308	0.518519	0.565506	0.548683	0.0501959	0.980193
9.93	0.107093	0.518519	0.576351	0.557274	0.0549089	0.983287
9.94	0.114109	0.518519	0.584572	0.563574	0.0609846	0.987437
9.95	0.121511	0.518519	0.594018	0.571592	0.0677985	0.990153
9.96	0.130224	0.518519	0.601539	0.584765	0.0758617	0.989323
9.97	0.137625	0.555556	0.607486	0.597365	0.0840952	0.987814
9.98	0.14387	0.555556	0.61151	0.605956	0.0925558	0.990002
9.99	0.150887	0.555556	0.615358	0.611684	0.102095	0.997925
10	0.159599	0.592593	0.623929	0.619129	0.115155	1
10.01	0.168157	0.592593	0.633899	0.630011	0.129237	0.999547
10.02	0.177795	0.592593	0.644394	0.642039	0.143831	0.99502
10.03	0.189746	0.62963	0.655414	0.652921	0.159616	0.992266
10.04	0.200231	0.62963	0.666958	0.662658	0.177787	0.984381
10.05	0.210409	0.62963	0.678153	0.670103	0.199762	0.973893
10.06	0.218504	0.62963	0.686724	0.678121	0.221623	0.963706
10.07	0.226369	0.62963	0.691621	0.687285	0.243427	0.951596
10.08	0.236854	0.62963	0.699493	0.69874	0.268412	0.934619
10.09	0.249422	0.666667	0.712437	0.712486	0.296576	0.921678
10.1	0.261372	0.666667	0.723456	0.721649	0.324229	0.912133
10.11	0.270779	0.666667	0.729229	0.726804	0.350122	0.904286
10.12	0.27872	0.666667	0.732902	0.732532	0.377946	0.894665
10.13	0.286045	0.703704	0.740773	0.739404	0.409687	0.873915
10.14	0.292675	0.703704	0.752143	0.748568	0.444097	0.851619
10.15	0.297841	0.703704	0.763337	0.757159	0.475669	0.837207
10.16	0.303007	0.703704	0.768585	0.766323	0.506956	0.819475
10.17	0.307787	0.703704	0.772258	0.774341	0.538868	0.799706
10.18	0.312722	0.703704	0.77908	0.784078	0.577253	0.776315
10.19	0.316114	0.703704	0.787651	0.791523	0.614105	0.749642
10.2	0.318967	0.703704	0.796747	0.794387	0.648799	0.727345
10.21	0.32074	0.703704	0.804443	0.798396	0.683209	0.711047
10.22	0.319892	0.703704	0.808291	0.800687	0.719323	0.69007
10.23	0.318042	0.703704	0.813014	0.805269	0.758219	0.669962
10.24	0.316037	0.703704	0.817212	0.812142	0.790813	0.649061
10.25	0.312799	0.703704	0.819661	0.819588	0.821305	0.626349
10.26	0.309792	0.703704	0.826133	0.82646	0.849185	0.604693
10.27	0.30717	0.703704	0.834004	0.83047	0.881381	0.582396
10.28	0.304703	0.703704	0.84275	0.832188	0.909148	0.566174
10.29	0.301388	0.703704	0.85272	0.835052	0.933564	0.552894
10.3	0.296222	0.703704	0.861991	0.840206	0.952246	0.539123
10.31	0.289283	0.703704	0.870037	0.847079	0.968542	0.530635
10.32	0.281264	0.703704	0.879307	0.851661	0.982511	0.518298
10.33	0.274788	0.703704	0.885429	0.854525	0.99188	0.503999
10.34	0.270933	0.703704	0.892951	0.857388	0.998864	0.493247
10.35	0.267926	0.703704	0.900472	0.861397	1	0.481627
10.36	0.262683	0.703704	0.905545	0.867698	0.998751	0.476798
10.37	0.256207	0.703704	0.908868	0.872852	0.99364	0.479024
10.38	0.24919	0.703704	0.915165	0.877434	0.985918	0.479099
10.39	0.243254	0.703704	0.920763	0.880871	0.974448	0.47842
10.4	0.237702	0.703704	0.926185	0.883162	0.956845	0.480382
10.41	0.231534	0.703704	0.928634	0.887171	0.935211	0.479816
10.42	0.226831	0.703704	0.930733	0.890607	0.912782	0.476005
10.43	0.221974	0.703704	0.935631	0.892898	0.887684	0.475817
10.44	0.216808	0.703704	0.942277	0.894044	0.859974	0.48057
10.45	0.211719	0.703704	0.945776	0.894044	0.825223	0.487776
10.46	0.207941	0.703704	0.945776	0.896334	0.792459	0.497963
10.47	0.204395	0.703704	0.946126	0.900344	0.760491	0.512639
10.48	0.201079	0.703704	0.947525	0.904926	0.7275	0.529729
10.49	0.198689	0.703704	0.952772	0.908935	0.69167	0.546027
10.5	0.197995	0.703704	0.960469	0.913517	0.653228	0.565193
10.51	0.197147	0.703704	0.964142	0.915808	0.616433	0.579906
10.52	0.196916	0.703704	0.963967	0.915808	0.582761	0.597902
10.53	0.19815	0.703704	0.963617	0.915235	0.550508	0.616615
10.54	0.19946	0.703704	0.964842	0.918099	0.512521	0.63563
10.55	0.202005	0.740741	0.96799	0.924971	0.475101	0.656682
10.56	0.207325	0.740741	0.970614	0.931271	0.439214	0.673206
10.57	0.21357	0.740741	0.971663	0.935281	0.409346	0.691655
10.58	0.220586	0.777778	0.974987	0.938717	0.379933	0.708557
10.59	0.228836	0.777778	0.981459	0.941581	0.349668	0.725534
10.6	0.237008	0.777778	0.987056	0.945017	0.319062	0.741983
10.61	0.246646	0.814815	0.98863	0.953036	0.293055	0.751717
10.62	0.257903	0.777778	0.990205	0.957617	0.270172	0.758168
10.63	0.270625	0.814815	0.991604	0.960481	0.246096	0.767223
10.64	0.282652	0.814815	0.994578	0.965063	0.221566	0.78303
10.65	0.292675	0.814815	0.995627	0.967354	0.200045	0.796574
10.66	0.302853	0.851852	0.998776	0.970218	0.1825	0.805214
10.67	0.313493	0.851852	1	0.971363	0.167055	0.806308
10.68	0.327217	0.851852	0.998251	0.973081	0.149736	0.806459
10.69	0.341095	0.888889	0.997201	0.97709	0.131906	0.811401
10.7	0.354356	0.888889	0.992304	0.981672	0.118222	0.807176
10.71	0.36808	0.888889	0.987231	0.988545	0.108228	0.79499
10.72	0.385968	0.888889	0.985482	0.992554	0.0985748	0.780201
10.73	0.402544	0.925926	0.983383	0.9937	0.0887514	0.77224
10.74	0.418427	0.925926	0.980059	0.995418	0.0810857	0.766393
10.75	0.432382	0.925926	0.97971	0.998282	0.0751235	0.757263
10.76	0.445952	0.962963	0.978135	1	0.0692181	0.744435
10.77	0.460601	0.962963	0.976386	0.998282	0.0625177	0.731193
10.78	0.476099	0.962963	0.973762	0.995418	0.057237	0.715951
10.79	0.489514	0.962963	0.967815	0.9937	0.0533757	0.699087
10.8	0.500694	0.962963	0.959769	0.9937	0.0509341	0.68294
10.81	0.513647	0.962963	0.952772	0.995418	0.047811	0.665472
10.82	0.526677	0.962963	0.947875	0.995418	0.0452558	0.643213
10.83	0.539784	0.962963	0.946301	0.993127	0.0434388	0.618426
10.84	0.55081	1	0.945776	0.990836	0.0419056	0.594771
10.85	0.560447	1	0.942452	0.987973	0.0406564	0.568852
10.86	0.570856	1	0.937555	0.986827	0.0392368	0.539048
10.87	0.575096	1	0.930033	0.983963	0.0373062	0.517845
10.88	0.577409	1	0.922862	0.979954	0.0352621	0.499887
10.89	0.57926	0.962963	0.918839	0.9748	0.0343535	0.480269
10.9	0.583809	0.962963	0.91499	0.968499	0.0352621	0.451671
10.91	0.586662	0.962963	0.915165	0.961054	0.0363409	0.422282
10.92	0.585505	0.962963	0.913766	0.953036	0.0358299	0.398815
10.93	0.580185	0.962963	0.907644	0.943872	0.0345239	0.380254
10.94	0.573709	0.962963	0.899248	0.935853	0.0323094	0.360183
10.95	0.564765	0.925926	0.887703	0.927835	0.030322	0.337131
10.96	0.555359	0.925926	0.878783	0.922108	0.0303787	0.317438
10.97	0.545567	0.888889	0.87406	0.916953	0.0317415	0.303629
10.98	0.534541	0.888889	0.871261	0.91008	0.0322526	0.29216
10.99	0.519121	0.851852	0.866363	0.898053	0.0327068	0.278013
11	0.503701	0.814815	0.859892	0.885452	0.0316847	0.260356
11.01	0.487741	0.814815	0.850971	0.873998	0.0312873	0.243945
11.02	0.469854	0.814815	0.845373	0.863688	0.0312305	0.23025
11.03	0.447032	0.777778	0.838027	0.854525	0.0306059	0.215876
11.04	0.421126	0.777778	0.828057	0.841352	0.0295838	0.197012
11.05	0.398612	0.740741	0.815288	0.829897	0.0296406	0.187354
11.06	0.379645	0.740741	0.803743	0.818442	0.030038	0.179846
11.07	0.362529	0.703704	0.795347	0.805842	0.0310601	0.176564
11.08	0.339861	0.703704	0.786252	0.789805	0.0325933	0.167698
11.09	0.316345	0.666667	0.779955	0.772623	0.0337289	0.157323
11.1	0.294449	0.666667	0.771559	0.754868	0.0335018	0.150343
11.11	0.275713	0.62963	0.763512	0.741123	0.0332179	0.144307
11.12	0.255821	0.62963	0.751968	0.725659	0.0328772	0.13446
11.13	0.233693	0.592593	0.742872	0.71134	0.0340128	0.124085
11.14	0.214418	0.592593	0.7371	0.696449	0.0353188	0.112729
11.15	0.195374	0.592593	0.727654	0.682703	0.035546	0.10043
11.16	0.177872	0.555556	0.71541	0.667812	0.0354892	0.093111
11.17	0.159985	0.518519	0.700017	0.649485	0.0353188	0.0911869
11.18	0.146029	0.518519	0.686374	0.633448	0.0356595	0.0920546
11.19	0.13485	0.481481	0.67378	0.619129	0.0362841	0.0873764
11.2	0.12552	0.481481	0.663635	0.608247	0.0366816	0.0825473
11.21	0.113724	0.481481	0.654014	0.59622	0.0365113	0.0757564
11.22	0.100154	0.444444	0.648592	0.584192	0.035546	0.0689655
11.23	0.0877409	0.444444	0.640546	0.572165	0.0350917	0.0630801
11.24	0.0790285	0.444444	0.633199	0.560137	0.0358867	0.0602128
11.25	0.0717039	0.407407	0.621655	0.546392	0.0379876	0.0610805
11.26	0.063377	0.407407	0.606262	0.530355	0.0386122	0.062816
11.27	0.055744	0.407407	0.592444	0.517755	0.038669	0.0633064
11.28	0.0491133	0.407407	0.584922	0.505155	0.0382147	0.0630423
11.29	0.0437934	0.37037	0.583173	0.494273	0.0377605	0.0593451
11.3	0.0401696	0.37037	0.579325	0.482245	0.0380444	0.0576851
11.31	0.0373169	0.37037	0.570404	0.469645	0.0399182	0.0587414
11.32	0.0341557	0.37037	0.561658	0.45819	0.0414514	0.0579869
11.33	0.0308404	0.37037	0.553437	0.447881	0.0421895	0.0590055
11.34	0.0278335	0.37037	0.547315	0.441008	0.0421895	0.0604391
11.35	0.0269854	0.333333	0.542417	0.435281	0.0425302	0.0580623
11.36	0.0265227	0.333333	0.53752	0.42669	0.0424735	0.0556855
11.37	0.025983	0.333333	0.527899	0.415235	0.0421895	0.0533841
11.38	0.0243639	0.333333	0.515305	0.402062	0.0410539	0.0515355
11.39	0.0239784	0.333333	0.506734	0.390607	0.0411675	0.0556478
11.4	0.0240555	0.333333	0.501312	0.381443	0.0424167	0.0598355
11.41	0.0254433	0.333333	0.499038	0.373425	0.0443473	0.0651173
11.42	0.0267541	0.333333	0.496939	0.366552	0.0463915	0.0691919
11.43	0.0255204	0.333333	0.489592	0.357388	0.0475271	0.0667773
11.44	0.0223593	0.333333	0.478048	0.348797	0.0484924	0.0579869
11.45	0.0198921	0.333333	0.466154	0.341352	0.0484356	0.0506678
11.46	0.0194295	0.333333	0.459332	0.335624	0.0482653	0.0476119
11.47	0.0198921	0.333333	0.451111	0.329897	0.0484924	0.0471591
11.48	0.0200463	0.333333	0.443065	0.327033	0.048606	0.0515732
11.49	0.0191211	0.333333	0.434319	0.323024	0.0487763	0.0515355
11.5	0.0172706	0.333333	0.425573	0.317869	0.0490602	0.0485928
11.51	0.0157286	0.333333	0.422599	0.313288	0.0490602	0.0451596
11.52	0.015266	0.333333	0.418576	0.306987	0.0495145	0.0451596
11.53	0.0138011	0.333333	0.412279	0.301833	0.0504798	0.0433109
11.54	0.0134156	0.296296	0.404233	0.296105	0.0513883	0.0412359
11.55	0.0142637	0.296296	0.393738	0.289805	0.0524672	0.0382932
11.56	0.0167309	0.296296	0.386042	0.282932	0.0537732	0.0336528
11.57	0.0188126	0.296296	0.380444	0.27606	0.0552496	0.0310873
11.58	0.0197379	0.296296	0.375372	0.270332	0.056442	0.0300309
11.59	0.01835	0.296296	0.371524	0.266896	0.0580887	0.02573
11.6	0.0174248	0.296296	0.368375	0.265178	0.0599625	0.0246359
11.61	0.0169622	0.296296	0.362603	0.264605	0.061155	0.0267109
11.62	0.0184271	0.296296	0.355081	0.260023	0.062461	0.0278428
11.63	0.0206631	0.296296	0.34756	0.255441	0.0633127	0.0250887
11.64	0.0235929	0.296296	0.341613	0.251432	0.0649026	0.0217687
11.65	0.0264456	0.296296	0.334616	0.247995	0.0658679	0.0243718
11.66	0.0280648	0.333333	0.330768	0.244559	0.0661518	0.0259941
11.67	0.0294526	0.333333	0.32622	0.24055	0.0670604	0.0281446
11.68	0.0306091	0.333333	0.322022	0.236541	0.0687071	0.0331246
11.69	0.0321511	0.333333	0.317474	0.23425	0.070808	0.0378782
11.7	0.0339244	0.333333	0.313451	0.229668	0.0731929	0.0408964
11.71	0.0354665	0.333333	0.310303	0.224513	0.0744989	0.04316
11.72	0.0368543	0.333333	0.309078	0.219931	0.0750099	0.0443296
11.73	0.0374711	0.333333	0.302956	0.217068	0.0752938	0.042745
11.74	0.0363146	0.333333	0.294735	0.215349	0.0756913	0.0428205
11.75	0.0350039	0.333333	0.286864	0.214204	0.0764295	0.0415378
11.76	0.0333847	0.333333	0.285639	0.210767	0.077338	0.0431978
11.77	0.0326137	0.333333	0.286339	0.207331	0.0787008	0.0393496
11.78	0.0336931	0.333333	0.288963	0.206186	0.0798932	0.0366709
11.79	0.0353123	0.333333	0.286164	0.207331	0.0808586	0.0376896
11.8	0.0370856	0.333333	0.280217	0.207904	0.0819942	0.0448578
11.81	0.0374711	0.333333	0.271996	0.205613	0.0827324	0.0517619
11.82	0.0368543	0.333333	0.264299	0.200458	0.0835841	0.0551196
11.83	0.0351581	0.333333	0.258527	0.197022	0.0836977	0.0509696
11.84	0.0335389	0.333333	0.25223	0.193585	0.0831299	0.050366
11.85	0.0321511	0.333333	0.242085	0.190149	0.0817671	0.051045
11.86	0.0317656	0.333333	0.235963	0.185567	0.0810289	0.0538369
11.87	0.0322282	0.333333	0.235788	0.182131	0.0808586	0.049536
11.88	0.0335389	0.333333	0.240686	0.182131	0.0817103	0.0414623
11.89	0.0352352	0.333333	0.243309	0.183276	0.0827324	0.0377273
11.9	0.0368543	0.333333	0.24226	0.184422	0.0823349	0.0382932
11.91	0.037394	0.333333	0.235788	0.183849	0.0810857	0.0422169
11.92	0.0380108	0.333333	0.229666	0.181558	0.0803475	0.0456878
11.93	0.0376253	0.333333	0.226692	0.17984	0.0796093	0.0461028
11.94	0.0375482	0.333333	0.227042	0.176403	0.0792686	0.0480646
11.95	0.0374711	0.333333	0.229491	0.176403	0.0785305	0.04731
11.96	0.0378566	0.333333	0.226342	0.17354	0.078133	0.047876
11.97	0.0367001	0.333333	0.221445	0.172394	0.0768838	0.0496869
11.98	0.035081	0.296296	0.216897	0.168385	0.0751803	0.0486305
11.99	0.032845	0.333333	0.211999	0.168958	0.0735336	0.0448578
12	0.0312259	0.333333	0.207451	0.16953	0.0717733	0.0433487
12.01	0.0303007	0.333333	0.204303	0.170103	0.0696156	0.0444805
12.02	0.0302236	0.333333	0.20063	0.168385	0.0669468	0.0448955
12.03	0.0294526	0.333333	0.20028	0.166667	0.064278	0.0456878
12.04	0.0296068	0.333333	0.19923	0.163803	0.0618931	0.0499132
12.05	0.0306091	0.333333	0.196082	0.161512	0.0596218	0.050215
12.06	0.0325366	0.333333	0.191534	0.160939	0.057748	0.0458387
12.07	0.0346183	0.333333	0.186112	0.160939	0.0550792	0.03984
12.08	0.0360833	0.333333	0.182089	0.159221	0.0520697	0.0348978
12.09	0.0361604	0.333333	0.17964	0.154066	0.0497984	0.0342941
12.1	0.035852	0.333333	0.182438	0.151203	0.0484356	0.0345959
12.11	0.0367772	0.333333	0.183313	0.148912	0.0470161	0.0362182
12.12	0.0385505	0.333333	0.181914	0.146048	0.0444609	0.0404059
12.13	0.0407864	0.333333	0.176666	0.14433	0.0411107	0.0451973
12.14	0.0418658	0.333333	0.170719	0.14433	0.0373062	0.0452728
12.15	0.0437163	0.333333	0.168445	0.14433	0.0346942	0.0449332
12.16	0.0457209	0.333333	0.165646	0.145475	0.0336154	0.0456878
12.17	0.0474171	0.333333	0.164947	0.145475	0.0328772	0.0465555
12.18	0.0501928	0.333333	0.163197	0.143757	0.032139	0.0500264
12.19	0.051889	0.333333	0.162148	0.142612	0.0309466	0.0548178
12.2	0.0535081	0.296296	0.161273	0.139175	0.0291863	0.0572701
12.21	0.0535852	0.333333	0.15865	0.136312	0.0278803	0.0531955
12.22	0.0537394	0.333333	0.156026	0.132875	0.0268014	0.0457255
12.23	0.0535081	0.333333	0.152178	0.131157	0.0257226	0.0444805
12.24	0.0545104	0.333333	0.148854	0.130584	0.0245869	0.0471214
12.25	0.0568234	0.333333	0.146405	0.130011	0.0236784	0.0553837
12.26	0.0592907	0.333333	0.143957	0.129439	0.0227699	0.0614955
12.27	0.0616037	0.333333	0.140458	0.127148	0.0216342	0.0593828
12.28	0.0652275	0.333333	0.13731	0.123711	0.0201579	0.058666
12.29	0.0699306	0.333333	0.135036	0.123139	0.0188518	0.0646646
12.3	0.0748651	0.333333	0.135036	0.124284	0.0189086	0.0732287
12.31	0.0777178	0.333333	0.135036	0.127148	0.0196468	0.0778692
12.32	0.0791056	0.333333	0.133637	0.128866	0.0199307	0.0764733
12.33	0.0791827	0.333333	0.131887	0.128293	0.0200443	0.0720214
12.34	0.0799537	0.333333	0.129264	0.126002	0.0198172	0.0636837
12.35	0.0811102	0.333333	0.124716	0.124284	0.0199875	0.0587037
12.36	0.0830378	0.333333	0.122092	0.123139	0.0204986	0.0564401
12.37	0.0856592	0.333333	0.118769	0.120848	0.0203282	0.0580623
12.38	0.0894372	0.333333	0.118069	0.119702	0.0202146	0.0558741
12.39	0.0917502	0.333333	0.118419	0.119702	0.0205553	0.0628914
12.4	0.0928296	0.333333	0.11667	0.119129	0.0217478	0.0687392
12.41	0.0930609	0.333333	0.114221	0.117984	0.0225995	0.0699464
12.42	0.0932151	0.333333	0.109673	0.115693	0.0231106	0.0662869
12.43	0.0940632	0.333333	0.106524	0.111684	0.0240191	0.0695314
12.44	0.095451	0.333333	0.104076	0.108247	0.0248708	0.0756055
12.45	0.0965305	0.333333	0.105475	0.109393	0.0260065	0.0822455
12.46	0.0966076	0.333333	0.10565	0.111684	0.02771	0.0844714
12.47	0.0950655	0.296296	0.103726	0.111684	0.030322	0.0796423
12.48	0.0929838	0.296296	0.102851	0.10882	0.03265	0.0750396
12.49	0.0898227	0.333333	0.103376	0.104811	0.0346374	0.0805101
12.5	0.0882807	0.333333	0.102851	0.100802	0.0374766	0.0908851
12.51	0.0857363	0.333333	0.0984782	0.0985109	0.0398614	0.102505
12.52	0.0832691	0.333333	0.0932307	0.0962199	0.0426438	0.10956
12.53	0.0806477	0.296296	0.088508	0.0967927	0.0462779	0.112691
12.54	0.0789514	0.296296	0.088508	0.0956472	0.0513315	0.118652
12.55	0.0758674	0.296296	0.0913066	0.0956472	0.0557038	0.130687
12.56	0.0720894	0.296296	0.0934056	0.0950745	0.0602464	0.148608
12.57	0.0669237	0.296296	0.0944551	0.0933562	0.0651298	0.159964
12.58	0.0630686	0.296296	0.0928809	0.091638	0.0704105	0.169735
12.59	0.0599846	0.296296	0.0879832	0.0922108	0.076827	0.177054
12.6	0.0577486	0.259259	0.0878083	0.0910653	0.0837545	0.190108
12.61	0.0548188	0.259259	0.0874585	0.0893471	0.0913066	0.211914
12.62	0.0521203	0.259259	0.088508	0.0859107	0.0994265	0.233607
12.63	0.0484194	0.259259	0.0876334	0.083047	0.107092	0.252169
12.64	0.0440247	0.296296	0.0843099	0.080756	0.114247	0.261262
12.65	0.0402467	0.296296	0.0790625	0.0773196	0.121629	0.269033
12.66	0.0373169	0.259259	0.0746895	0.0733104	0.130146	0.28005
12.67	0.035081	0.259259	0.0746895	0.0687285	0.139061	0.297178
12.68	0.0331534	0.259259	0.0743397	0.0647194	0.146556	0.313778
12.69	0.0313801	0.259259	0.0743397	0.0624284	0.153824	0.327775
12.7	0.0292213	0.259259	0.0713661	0.0630011	0.161831	0.33981
12.71	0.0257517	0.259259	0.069442	0.0612829	0.169894	0.349317
12.72	0.0239784	0.259259	0.0701417	0.058992	0.177559	0.359617
12.73	0.0240555	0.259259	0.0713661	0.0584192	0.183919	0.368294
12.74	0.0245181	0.259259	0.0685674	0.056701	0.189938	0.378329
12.75	0.0242097	0.259259	0.0629701	0.056701	0.195446	0.390138
12.76	0.0235929	0.259259	0.0575477	0.0555556	0.200897	0.393798
12.77	0.0212028	0.222222	0.0535246	0.0515464	0.204815	0.397269
12.78	0.0191211	0.222222	0.0510757	0.0463918	0.207825	0.401532
12.79	0.0174248	0.222222	0.0517754	0.0435281	0.210153	0.407832
12.8	0.0171164	0.222222	0.0517754	0.0452463	0.212367	0.415755
12.81	0.0172706	0.259259	0.0507259	0.04811	0.213333	0.420358
12.82	0.0185042	0.259259	0.048452	0.0492554	0.213446	0.422848
12.83	0.020586	0.259259	0.0437292	0.04811	0.212878	0.423791
12.84	0.0227448	0.259259	0.0418051	0.0446735	0.212424	0.423527
12.85	0.02367	0.259259	0.0461781	0.0418099	0.211004	0.422659
12.86	0.0222051	0.222222	0.0507259	0.0406644	0.208222	0.421074
12.87	0.0202776	0.222222	0.0559734	0.0423826	0.203963	0.418283
12.88	0.0191982	0.222222	0.058947	0.0435281	0.199194	0.411643
12.89	0.0195066	0.259259	0.0594717	0.0452463	0.19397	0.406512
12.9	0.0201234	0.259259	0.0559734	0.0446735	0.188121	0.402664
12.91	0.0195837	0.222222	0.050551	0.0435281	0.181591	0.398325
12.92	0.0178874	0.222222	0.0477523	0.0406644	0.174777	0.389648
12.93	0.0158828	0.222222	0.0461781	0.034937	0.168417	0.375689
12.94	0.0154973	0.222222	0.0514256	0.0315006	0.163023	0.359051
12.95	0.0159599	0.222222	0.0564982	0.0286369	0.157004	0.349015
12.96	0.0158057	0.222222	0.0591219	0.0269187	0.149963	0.344186
12.97	0.0151118	0.222222	0.0573728	0.0252005	0.142014	0.341696
12.98	0.0133385	0.222222	0.0481022	0.0246277	0.133099	0.335848
12.99	0.0122591	0.222222	0.0395312	0.0257732	0.125376	0.323889
13	0.0123362	0.222222	0.0327095	0.0274914	0.119073	0.312344
13.01	0.0130301	0.222222	0.0283365	0.0292096	0.113054	0.297367
13.02	0.0139553	0.222222	0.0278118	0.0309278	0.105389	0.286463
13.03	0.0151118	0.222222	0.0290362	0.0332188	0.0978366	0.276164
13.04	0.0154202	0.222222	0.0334091	0.0320733	0.0899438	0.26643
13.05	0.0141095	0.222222	0.0383068	0.0303551	0.0824485	0.256885
13.06	0.010717	0.222222	0.0409306	0.0274914	0.0750099	0.246586
13.07	0.00817271	0.222222	0.0407556	0.0257732	0.0688206	0.233796
13.08	0.00817271	0.222222	0.035858	0.0269187	0.0633695	0.220063
13.09	0.0104086	0.222222	0.0309603	0.0297824	0.0584294	0.208858
13.1	0.0133385	0.222222	0.0264125	0.032646	0.0527511	0.197012
13.11	0.0149576	0.222222	0.0276369	0.0337915	0.0460508	0.187505
13.12	0.0154973	0.222222	0.0323596	0.0315006	0.0405428	0.178639
13.13	0.0154973	0.222222	0.0402309	0.0303551	0.0366816	0.168641
13.14	0.0164996	0.222222	0.0433794	0.0286369	0.0327068	0.162492
13.15	0.0167309	0.222222	0.0439042	0.0274914	0.0292431	0.152607
13.16	0.0164996	0.222222	0.0405807	0.0263459	0.0262336	0.142156
13.17	0.0171935	0.222222	0.035858	0.0257732	0.0241326	0.133291
13.18	0.0176561	0.222222	0.0328844	0.0263459	0.0225427	0.1245
13.19	0.0181958	0.259259	0.0307854	0.0303551	0.020896	0.119633
13.2	0.0181958	0.259259	0.0321847	0.032646	0.0187383	0.115634
13.21	0.0182729	0.259259	0.0334091	0.0320733	0.0168077	0.107749
13.22	0.0195837	0.222222	0.0372573	0.0292096	0.015672	0.101034
13.23	0.0208944	0.222222	0.0446038	0.0280641	0.0154449	0.0959405
13.24	0.0229761	0.222222	0.0509008	0.0269187	0.0156152	0.089791
13.25	0.0245952	0.222222	0.054749	0.0303551	0.0158992	0.0868483
13.26	0.0242097	0.222222	0.0523002	0.0343643	0.0155585	0.0802083
13.27	0.0235929	0.222222	0.048452	0.0343643	0.0152178	0.0741719
13.28	0.0230532	0.222222	0.0444289	0.032646	0.0147635	0.0722101
13.29	0.0226677	0.222222	0.0447787	0.0320733	0.0141957	0.0722101
13.3	0.0235158	0.222222	0.046353	0.032646	0.0136846	0.0758696
13.31	0.0238242	0.222222	0.0475774	0.0343643	0.0128329	0.0826983
13.32	0.0239013	0.222222	0.046353	0.0372279	0.0122651	0.0871501
13.33	0.0232074	0.222222	0.0449536	0.0418099	0.0115837	0.0880555
13.34	0.0235929	0.222222	0.0461781	0.0423826	0.0118108	0.0841319
13.35	0.0246723	0.222222	0.0482771	0.0418099	0.0120379	0.0802083
13.36	0.0265227	0.259259	0.0498513	0.0412371	0.0120947	0.0801328
13.37	0.0276022	0.259259	0.0498513	0.0406644	0.0122651	0.0832642
13.38	0.0286816	0.259259	0.0488018	0.0423826	0.0124354	0.0897533
13.39	0.0293755	0.259259	0.0465279	0.045819	0.0124354	0.0928469
13.4	0.0307633	0.259259	0.0460031	0.0486827	0.0118108	0.0914133
13.41	0.0321511	0.259259	0.0467028	0.0492554	0.0110158	0.0883951
13.42	0.0340015	0.259259	0.0461781	0.0475372	0.0102209	0.0825851
13.43	0.0367772	0.259259	0.0477523	0.04811	0.00976662	0.0780578
13.44	0.0390131	0.296296	0.0503761	0.0526919	0.00970984	0.0733796
13.45	0.0419429	0.296296	0.0524751	0.0555556	0.00965306	0.0699842
13.46	0.0444873	0.296296	0.0533497	0.0572738	0.0091988	0.0695314
13.47	0.048111	0.296296	0.0528249	0.0572738	0.0085174	0.0707764
13.48	0.0515806	0.296296	0.0535246	0.0561283	0.0085174	0.075266
13.49	0.0543562	0.296296	0.0557985	0.056701	0.0088581	0.0770392
13.5	0.055744	0.296296	0.0601714	0.0607102	0.00982341	0.0762846
13.51	0.0566692	0.296296	0.0622704	0.0641466	0.0100505	0.0766619
13.52	0.0571318	0.296296	0.0633199	0.0652921	0.00959628	0.0808119
13.53	0.05798	0.296296	0.0627952	0.0658648	0.00897167	0.0819814
13.54	0.0609869	0.296296	0.0615708	0.0647194	0.00936914	0.0805855
13.55	0.0634541	0.296296	0.0582473	0.0641466	0.00999375	0.0785105
13.56	0.0662298	0.296296	0.0550988	0.0658648	0.0107319	0.0777937
13.57	0.0678489	0.296296	0.0512507	0.0670103	0.0116972	0.0781333
13.58	0.0676947	0.296296	0.0502011	0.0693013	0.0115269	0.0839055
13.59	0.0683886	0.296296	0.05265	0.0704467	0.0114133	0.0903946
13.6	0.0689283	0.296296	0.0543992	0.0710195	0.0110726	0.0963555
13.61	0.0697764	0.296296	0.0573728	0.0727377	0.0109591	0.100694
13.62	0.0703932	0.296296	0.0554487	0.0738832	0.0103345	0.100392
13.63	0.0698535	0.259259	0.056848	0.0738832	0.00959628	0.101222
13.64	0.0681573	0.259259	0.0603463	0.0727377	0.00914201	0.102392
13.65	0.0663069	0.259259	0.0645443	0.0715922	0.00948271	0.108013
13.66	0.0651503	0.296296	0.0685674	0.0693013	0.00880132	0.109371
13.67	0.0647648	0.296296	0.0661186	0.0693013	0.00789279	0.110579
13.68	0.0640709	0.296296	0.0605212	0.069874	0.00794958	0.108579
13.69	0.0623747	0.296296	0.0594717	0.0738832	0.00772245	0.10658
13.7	0.0609869	0.259259	0.0592968	0.0767468	0.00811993	0.109786
13.71	0.0593678	0.259259	0.0619206	0.0778923	0.00857419	0.113899
13.72	0.0582113	0.296296	0.0627952	0.0773196	0.00857419	0.117445
13.73	0.058057	0.296296	0.0612209	0.0750286	0.00783601	0.118577
13.74	0.0569005	0.296296	0.0545741	0.0738832	0.00681392	0.118237
13.75	0.0551272	0.296296	0.0507259	0.0750286	0.00630288	0.113371
13.76	0.0532768	0.296296	0.0503761	0.0767468	0.00653001	0.108881
13.77	0.0517348	0.296296	0.0535246	0.0778923	0.00743853	0.107221
13.78	0.0510409	0.296296	0.0584223	0.0750286	0.00857419	0.104052
13.79	0.0494988	0.296296	0.0603463	0.0710195	0.00857419	0.107485
13.8	0.0472629	0.296296	0.0587721	0.0704467	0.00931236	0.114465
13.81	0.0452583	0.296296	0.0571978	0.0721649	0.00970984	0.117709
13.82	0.0437163	0.296296	0.0561483	0.0778923	0.0101073	0.120954
13.83	0.0425598	0.296296	0.0549239	0.0813288	0.010448	0.11786
13.84	0.0427911	0.296296	0.05265	0.083047	0.0106751	0.115785
13.85	0.0430224	0.296296	0.0533497	0.083047	0.0106751	0.114351
13.86	0.0428682	0.333333	0.0509008	0.0813288	0.0109023	0.114616
13.87	0.0438705	0.333333	0.0495015	0.0819015	0.0111294	0.116464
13.88	0.0444873	0.296296	0.050551	0.0813288	0.0111862	0.116728
13.89	0.0441789	0.296296	0.050551	0.083047	0.0109023	0.117558
13.9	0.0430995	0.296296	0.0507259	0.0836197	0.010448	0.121331
13.91	0.0421743	0.296296	0.0521252	0.0836197	0.0109591	0.124462
13.92	0.0426368	0.296296	0.0564982	0.0864834	0.0119811	0.12616
13.93	0.0432537	0.296296	0.0596467	0.0887743	0.0130032	0.126839
13.94	0.0444873	0.296296	0.0626203	0.0904926	0.0130032	0.124425
13.95	0.0443331	0.296296	0.065244	0.0910653	0.0112998	0.123142
13.96	0.0441018	0.296296	0.0636698	0.0876289	0.00936914	0.125028
13.97	0.0444102	0.296296	0.0634948	0.0836197	0.00829027	0.123557
13.98	0.0441018	0.296296	0.065244	0.0813288	0.00834706	0.122878
13.99	0.0447957	0.296296	0.0690922	0.0813288	0.0091988	0.124953
14	0.0455667	0.296296	0.0722407	0.0819015	0.0101641	0.120954
14.01	0.046569	0.259259	0.0696169	0.083047	0.0107887	0.117822
14.02	0.0492675	0.259259	0.0671681	0.0841924	0.0112998	0.112503
14.03	0.0521203	0.296296	0.0638447	0.0836197	0.011754	0.108164
14.04	0.0545875	0.296296	0.0608711	0.0836197	0.0118108	0.104618
14.05	0.0550501	0.296296	0.0592968	0.0819015	0.0103345	0.098506
14.06	0.0544333	0.296296	0.0582473	0.0813288	0.0091988	0.0953746
14.07	0.0531997	0.296296	0.0575477	0.0824742	0.00846062	0.0913378
14.08	0.0510409	0.259259	0.0549239	0.083047	0.00811993	0.0893005
14.09	0.0505783	0.259259	0.0556236	0.0847652	0.00908523	0.0900928
14.1	0.0508867	0.259259	0.0587721	0.0853379	0.00982341	0.0858674
14.11	0.0535081	0.259259	0.0636698	0.0864834	0.010448	0.0813778
14.12	0.0559753	0.296296	0.0664684	0.0876289	0.0103345	0.0771901
14.13	0.0573632	0.296296	0.0668183	0.0864834	0.00976662	0.0757564
14.14	0.0582113	0.296296	0.065244	0.0841924	0.00999375	0.0762092
14.15	0.0564379	0.296296	0.0594717	0.0836197	0.0101641	0.077756
14.16	0.0552043	0.296296	0.0533497	0.0836197	0.0103345	0.0800951
14.17	0.0536623	0.296296	0.0495015	0.0841924	0.0103912	0.075266
14.18	0.0528913	0.296296	0.0481022	0.0841924	0.0105616	0.0699087
14.19	0.0529684	0.296296	0.0519503	0.0824742	0.00999375	0.0656078
14.2	0.0532768	0.259259	0.0566731	0.080756	0.00914201	0.0662114
14.21	0.0532768	0.259259	0.0603463	0.0796105	0.00811993	0.0719837
14.22	0.0520432	0.259259	0.0594717	0.0796105	0.00766566	0.0737946
14.23	0.0498844	0.259259	0.0542242	0.0819015	0.00806314	0.074021
14.24	0.0471858	0.259259	0.0479272	0.0836197	0.00857419	0.0659096
14.25	0.0451041	0.259259	0.0439042	0.0853379	0.00931236	0.0534596
14.26	0.0441789	0.296296	0.0451286	0.0853379	0.0091988	0.0493096
14.27	0.044256	0.259259	0.0460031	0.0819015	0.00868775	0.0516864
14.28	0.0440247	0.259259	0.0470527	0.0790378	0.00829027	0.0636837
14.29	0.0439476	0.259259	0.0474025	0.0761741	0.00777923	0.0732664
14.3	0.0425598	0.259259	0.0460031	0.0750286	0.00732497	0.0780955
14.31	0.0413261	0.259259	0.0479272	0.0756014	0.00772245	0.0775673
14.32	0.0390902	0.259259	0.0521252	0.0750286	0.00800636	0.072361
14.33	0.0370856	0.259259	0.0587721	0.0744559	0.00772245	0.0646269
14.34	0.0360833	0.259259	0.0643694	0.0744559	0.00743853	0.0599864
14.35	0.0362375	0.259259	0.067343	0.0750286	0.00738175	0.0567419
14.36	0.0370085	0.259259	0.0654189	0.0744559	0.00709784	0.0605523
14.37	0.0372398	0.259259	0.0606962	0.0756014	0.00783601	0.0654192
14.38	0.0367772	0.259259	0.0550988	0.0750286	0.00857419	0.0688523
14.39	0.0359291	0.259259	0.05265	0.0727377	0.00897167	0.0731155
14.4	0.0337702	0.259259	0.0542242	0.0710195	0.00908523	0.0650796
14.41	0.0325366	0.259259	0.0550988	0.0715922	0.00868775	0.0608919
14.42	0.0323824	0.259259	0.0550988	0.0733104	0.00840384	0.0580623
14.43	0.0323824	0.259259	0.0556236	0.0738832	0.0088581	0.0573832
14.44	0.0325366	0.259259	0.0523002	0.0733104	0.00959628	0.0617973
14.45	0.0324595	0.259259	0.0519503	0.0710195	0.00993697	0.0645514
14.46	0.0323053	0.259259	0.0519503	0.0670103	0.00931236	0.067796
14.47	0.0310717	0.259259	0.050551	0.0652921	0.00794958	0.0696446
14.48	0.029761	0.259259	0.0503761	0.0635739	0.00613253	0.0662492
14.49	0.0296839	0.222222	0.0495015	0.0647194	0.00454262	0.0663246
14.5	0.0292213	0.222222	0.050551	0.0647194	0.00397479	0.0627405
14.51	0.0301465	0.222222	0.0521252	0.0630011	0.00476975	0.0573455
14.52	0.0310717	0.222222	0.0512507	0.0630011	0.00675714	0.0591187
14.53	0.0326137	0.222222	0.0475774	0.0652921	0.00800636	0.0583264
14.54	0.0346183	0.222222	0.0451286	0.0687285	0.00829027	0.0574964
14.55	0.0357749	0.222222	0.0432045	0.0721649	0.00834706	0.058666
14.56	0.0369314	0.222222	0.0425048	0.0727377	0.00806314	0.0604769
14.57	0.0365459	0.259259	0.0433794	0.0727377	0.00789279	0.0652682
14.58	0.0355436	0.259259	0.044254	0.069874	0.00857419	0.0674942
14.59	0.0345413	0.259259	0.0449536	0.0670103	0.00914201	0.069456
14.6	0.033616	0.259259	0.0489767	0.0664376	0.00953949	0.0664755
14.61	0.0340015	0.259259	0.0516005	0.0647194	0.00965306	0.0601373
14.62	0.0352352	0.259259	0.0556236	0.0630011	0.00925558	0.0544405
14.63	0.0365459	0.259259	0.0538744	0.0612829	0.00936914	0.0516864
14.64	0.0379337	0.259259	0.0503761	0.0612829	0.00993697	0.0554214
14.65	0.0375482	0.259259	0.0474025	0.0612829	0.00993697	0.0597978
14.66	0.0369314	0.259259	0.0456533	0.0607102	0.0101073	0.0611182
14.67	0.036623	0.259259	0.0447787	0.0607102	0.00953949	0.0642496
14.68	0.0370085	0.259259	0.0460031	0.058992	0.0085174	0.0647401
14.69	0.0375482	0.259259	0.0451286	0.058992	0.00829027	0.0675696
14.7	0.0372398	0.259259	0.0446038	0.0612829	0.00868775	0.0756055
14.71	0.0372398	0.259259	0.0446038	0.0618557	0.0088581	0.0825473
14.72	0.0365459	0.259259	0.0449536	0.0635739	0.00953949	0.0859805
14.73	0.0360062	0.259259	0.0439042	0.0630011	0.0101641	0.0829246
14.74	0.0357749	0.259259	0.042155	0.0624284	0.00988019	0.0740587
14.75	0.0357749	0.259259	0.0372573	0.0635739	0.0100505	0.0656455
14.76	0.0355436	0.259259	0.0349834	0.0652921	0.0101641	0.0610051
14.77	0.0351581	0.259259	0.0339339	0.0658648	0.00988019	0.0602128
14.78	0.0349267	0.259259	0.0346335	0.0647194	0.00976662	0.064061
14.79	0.0346955	0.222222	0.0365576	0.0647194	0.00982341	0.0696069
14.8	0.0343871	0.222222	0.0356831	0.0618557	0.010448	0.073606
14.81	0.0336931	0.259259	0.0342837	0.0607102	0.0109023	0.0739832
14.82	0.0329992	0.259259	0.033584	0.0584192	0.0107887	0.0699087
14.83	0.0326137	0.259259	0.0344586	0.0555556	0.0105616	0.0645137
14.84	0.0321511	0.259259	0.0363827	0.0544101	0.0102777	0.061986
14.85	0.0324595	0.259259	0.0370824	0.0538373	0.0107887	0.0630046
14.86	0.0329992	0.259259	0.0386566	0.0532646	0.0121515	0.0675696
14.87	0.0329992	0.259259	0.0376071	0.0532646	0.0132871	0.0720592
14.88	0.0324595	0.259259	0.0383068	0.0532646	0.0148771	0.0754923
14.89	0.0308404	0.259259	0.0393563	0.0509737	0.0148203	0.0758696
14.9	0.0300694	0.259259	0.0388316	0.0504009	0.0141389	0.0756433
14.91	0.02899	0.259259	0.0381319	0.0486827	0.0135143	0.0759451
14.92	0.0289129	0.259259	0.0393563	0.0463918	0.0132871	0.0763223
14.93	0.0289129	0.259259	0.0449536	0.0435281	0.0149339	0.0774919
14.94	0.0289129	0.259259	0.0516005	0.0418099	0.017773	0.0799819
14.95	0.0292984	0.259259	0.0559734	0.0412371	0.020896	0.0809628
14.96	0.02899	0.259259	0.0550988	0.0418099	0.0232241	0.0800196
14.97	0.0291442	0.222222	0.050551	0.0423826	0.0247573	0.0774164
14.98	0.0278335	0.259259	0.0437292	0.0423826	0.0257793	0.0737569
14.99	0.025212	0.259259	0.0363827	0.0423826	0.0266879	0.0716819
15	0.0227448	0.259259	0.0300857	0.0423826	0.0267446	0.0716064
15.01	0.0212799	0.259259	0.0283365	0.0429553	0.0266879	0.0719082
15.02	0.0217425	0.222222	0.0307854	0.0435281	0.0281642	0.0716819
15.03	0.0223593	0.222222	0.0367326	0.0423826	0.0303787	0.0689655
15.04	0.0226677	0.259259	0.0390065	0.0400916	0.0333314	0.0664755
15.05	0.0222051	0.259259	0.0374322	0.0383734	0.036568	0.062401
15.06	0.0202005	0.259259	0.0348085	0.0378007	0.0371359	0.062401
15.07	0.0168851	0.259259	0.0300857	0.0372279	0.0373062	0.0638723
15.08	0.0138011	0.259259	0.0278118	0.0360825	0.0372495	0.0614578
15.09	0.013724	0.259259	0.0323596	0.0343643	0.0390097	0.0656078
15.1	0.0131843	0.259259	0.0341088	0.0343643	0.0413946	0.0655323
15.11	0.0141866	0.259259	0.0369075	0.0320733	0.0437227	0.0638723
15.12	0.0159599	0.259259	0.0416302	0.0332188	0.0457668	0.0668151
15.13	0.016808	0.222222	0.0411055	0.034937	0.0466186	0.0698332
15.14	0.0173477	0.222222	0.0402309	0.0343643	0.0479814	0.0705878
15.15	0.0165767	0.222222	0.0370824	0.034937	0.048606	0.0730778
15.16	0.0159599	0.222222	0.0327095	0.0332188	0.0494577	0.0741342
15.17	0.0158057	0.222222	0.0321847	0.0303551	0.0507637	0.0747378
15.18	0.0154973	0.222222	0.029561	0.0280641	0.0519562	0.0790764
15.19	0.0168851	0.259259	0.0299108	0.0292096	0.0527511	0.0819437
15.2	0.0173477	0.259259	0.0321847	0.0320733	0.0517858	0.0801705
15.21	0.0161912	0.259259	0.0320098	0.034937	0.0498552	0.0761714
15.22	0.0151889	0.259259	0.0353332	0.0366552	0.0487763	0.0680601
15.23	0.0142637	0.222222	0.0365576	0.034937	0.0480949	0.0646269
15.24	0.0141095	0.222222	0.035858	0.0315006	0.0490035	0.0678714
15.25	0.0133385	0.222222	0.0327095	0.0286369	0.0497416	0.0765864
15.26	0.0127217	0.222222	0.027462	0.0269187	0.0500823	0.087301
15.27	0.0134927	0.222222	0.0276369	0.0274914	0.0496849	0.097261
15.28	0.0134927	0.222222	0.0321847	0.0286369	0.0478678	0.0999019
15.29	0.0141095	0.259259	0.0397061	0.0297824	0.0453694	0.0973742
15.3	0.0146492	0.259259	0.0456533	0.0303551	0.0428142	0.0933374
15.31	0.014495	0.259259	0.0453035	0.0280641	0.0415649	0.0918283
15.32	0.0145721	0.259259	0.0419801	0.0257732	0.0414514	0.0939787
15.33	0.015266	0.259259	0.0327095	0.0252005	0.0412242	0.100392
15.34	0.0161141	0.259259	0.0241385	0.0263459	0.0401454	0.105486
15.35	0.0164996	0.259259	0.0222145	0.0257732	0.0373062	0.104618
15.36	0.0153431	0.259259	0.0204653	0.0274914	0.0336721	0.106693
15.37	0.0134156	0.259259	0.0234389	0.0303551	0.0310601	0.109296
15.38	0.0121049	0.259259	0.0307854	0.032646	0.0287888	0.109522
15.39	0.0110254	0.259259	0.0339339	0.0337915	0.0281642	0.111899
15.4	0.0104857	0.259259	0.0339339	0.0320733	0.0275964	0.110692
15.41	0.0112567	0.259259	0.03166	0.0297824	0.02612	0.107862
15.42	0.0138011	0.259259	0.0265874	0.0286369	0.0257226	0.106806
15.43	0.0168851	0.259259	0.0227392	0.0280641	0.025098	0.104354
15.44	0.0205089	0.259259	0.0237887	0.0274914	0.0245301	0.104656
15.45	0.0234387	0.259259	0.0292111	0.0274914	0.0247573	0.10209
15.46	0.0235929	0.259259	0.0344586	0.0274914	0.0245301	0.102996
15.47	0.0218967	0.259259	0.0369075	0.0274914	0.022997	0.103863
15.48	0.0180416	0.259259	0.033759	0.0280641	0.0212367	0.105976
15.49	0.0148805	0.259259	0.0267623	0.0303551	0.0191358	0.110654
15.5	0.0138782	0.259259	0.0222145	0.0303551	0.0176026	0.110579
15.51	0.0140324	0.259259	0.0190659	0.0269187	0.0176594	0.10824
15.52	0.0148034	0.259259	0.0227392	0.0246277	0.0188518	0.106202
15.53	0.0157286	0.259259	0.0292111	0.021764	0.0199875	0.107485
15.54	0.0169622	0.259259	0.0330593	0.0200458	0.0199875	0.110541
15.55	0.0171935	0.259259	0.0353332	0.0229095	0.0191925	0.114578
15.56	0.0171164	0.259259	0.0342837	0.0252005	0.0170348	0.116653
15.57	0.0164225	0.259259	0.0313101	0.0263459	0.0153313	0.114125
15.58	0.0153431	0.259259	0.0248382	0.0269187	0.0141957	0.110994
15.59	0.0158057	0.222222	0.0192409	0.0252005	0.0143092	0.110428
15.6	0.0164225	0.222222	0.0176666	0.021764	0.0145931	0.106919
15.61	0.0178874	0.222222	0.0192409	0.0200458	0.0145931	0.105599
15.62	0.0180416	0.259259	0.0258877	0.0177549	0.0141389	0.106504
15.63	0.0164225	0.259259	0.0332342	0.0194731	0.0134007	0.105787
15.64	0.0154202	0.259259	0.0384817	0.021764	0.0124354	0.106731
15.65	0.0154202	0.259259	0.040056	0.0211913	0.0109591	0.105523
15.66	0.0162683	0.259259	0.0386566	0.0206186	0.0102209	0.103486
15.67	0.0167309	0.259259	0.0370824	0.0194731	0.00999375	0.101524
15.68	0.016808	0.259259	0.0372573	0.0189003	0.0101641	0.0982796
15.69	0.0150347	0.259259	0.0363827	0.0211913	0.0100505	0.0998642
15.7	0.0131843	0.259259	0.0372573	0.0223368	0.0101641	0.100279
15.71	0.0119507	0.259259	0.0395312	0.0229095	0.0103912	0.1016
15.72	0.0100231	0.259259	0.0391814	0.0229095	0.0109023	0.0999019
15.73	0.010717	0.259259	0.0381319	0.0246277	0.0118108	0.0940919
15.74	0.0117964	0.259259	0.037782	0.0269187	0.0124354	0.0925828
15.75	0.012953	0.259259	0.0374322	0.0269187	0.0123786	0.0870369
15.76	0.0150347	0.259259	0.0414553	0.0246277	0.0123218	0.0874896
15.77	0.0148805	0.259259	0.0428546	0.0223368	0.0113565	0.0889233
15.78	0.0146492	0.259259	0.0444289	0.0194731	0.0105616	0.0845469
15.79	0.0138782	0.259259	0.0458282	0.0177549	0.0101641	0.0810383
15.8	0.012953	0.259259	0.0454784	0.0200458	0.0102777	0.0803214
15.81	0.0124904	0.259259	0.046353	0.0229095	0.0115269	0.0778314
15.82	0.0134156	0.259259	0.0477523	0.0269187	0.0121515	0.0778314
15.83	0.0132614	0.259259	0.0475774	0.0309278	0.0120947	0.0793405
15.84	0.0134156	0.259259	0.0465279	0.0320733	0.0116405	0.0777937
15.85	0.0141095	0.259259	0.0432045	0.0303551	0.0103345	0.0760205
15.86	0.0127988	0.259259	0.0432045	0.0252005	0.0091988	0.0779446
15.87	0.0113338	0.259259	0.0433794	0.0206186	0.00794958	0.0783219
15.88	0.0103315	0.259259	0.044254	0.0177549	0.0075521	0.0794537
15.89	0.00986893	0.259259	0.0472276	0.0200458	0.00766566	0.0810383
15.9	0.0113338	0.296296	0.0477523	0.0234822	0.00749532	0.0743982
15.91	0.012953	0.296296	0.0481022	0.0269187	0.00704105	0.0710782
15.92	0.0135698	0.296296	0.0488018	0.0292096	0.00658679	0.0693051
15.93	0.0127988	0.296296	0.0482771	0.0292096	0.00647323	0.0664001
15.94	0.012182	0.296296	0.0481022	0.0292096	0.00749532	0.0700596
15.95	0.0126446	0.296296	0.0500262	0.0269187	0.00931236	0.0736814
15.96	0.0141095	0.296296	0.0561483	0.0263459	0.0115269	0.0742851
15.97	0.0154973	0.296296	0.0601714	0.0257732	0.0122651	0.073606
15.98	0.0156515	0.296296	0.061046	0.0274914	0.0116972	0.0689655
15.99	0.0151889	0.333333	0.0594717	0.0297824	0.0106184	0.0659473
16	0.0145721	0.333333	0.0538744	0.0309278	0.00982341	0.0696823
16.01	0.0151889	0.296296	0.0474025	0.0309278	0.00948271	0.0711537
16.02	0.0158828	0.296296	0.0449536	0.0292096	0.00982341	0.0765487
16.03	0.0159599	0.296296	0.0467028	0.0280641	0.0106751	0.0851128
16.04	0.0170393	0.296296	0.0524751	0.0297824	0.0112998	0.0865087
16.05	0.0163454	0.296296	0.058947	0.0343643	0.012549	0.0838678
16.06	0.0161141	0.296296	0.0622704	0.0355097	0.0131168	0.0786992
16.07	0.017579	0.296296	0.0622704	0.0360825	0.013855	0.0713046
16.08	0.0185042	0.296296	0.0608711	0.0360825	0.0137414	0.0652305
16.09	0.0197379	0.296296	0.0580724	0.0332188	0.0123218	0.0634573
16.1	0.0192753	0.296296	0.056848	0.0332188	0.0107319	0.0641741
16.11	0.017579	0.296296	0.0552737	0.0343643	0.00936914	0.0664001
16.12	0.0171164	0.296296	0.0556236	0.0355097	0.00902845	0.0701351
16.13	0.0171164	0.296296	0.0585972	0.0360825	0.00999375	0.077341
16.14	0.0180416	0.296296	0.0629701	0.0337915	0.0109591	0.0790764
16.15	0.0195066	0.296296	0.0699668	0.0315006	0.0121515	0.0790764
16.16	0.019044	0.333333	0.0741648	0.0286369	0.0133439	0.0766242
16.17	0.0184271	0.333333	0.0739898	0.0274914	0.0142525	0.0698332
16.18	0.0181958	0.333333	0.0713661	0.0309278	0.015161	0.0679846
16.19	0.0172706	0.296296	0.0678678	0.0343643	0.0145931	0.0656455
16.2	0.0171935	0.296296	0.065244	0.0378007	0.0128329	0.0626273
16.21	0.017579	0.296296	0.0685674	0.0383734	0.011754	0.0610051
16.22	0.017579	0.296296	0.0743397	0.0355097	0.0105616	0.0551951
16.23	0.0175019	0.296296	0.0792374	0.034937	0.0103345	0.0560628
16.24	0.0175019	0.333333	0.0843099	0.0343643	0.0113565	0.0582887
16.25	0.0170393	0.333333	0.0827357	0.0343643	0.0121515	0.0627028
16.26	0.0161912	0.333333	0.0781879	0.0360825	0.0123786	0.0708519
16.27	0.0148034	0.296296	0.0755641	0.0343643	0.0123218	0.0762846
16.28	0.0141866	0.296296	0.0746895	0.0332188	0.0116972	0.0788878
16.29	0.0141866	0.296296	0.0759139	0.0355097	0.010448	0.0779446
16.3	0.0140324	0.296296	0.082036	0.0366552	0.00936914	0.0699464
16.31	0.0135698	0.333333	0.0844849	0.0400916	0.00880132	0.063231
16.32	0.012953	0.333333	0.0869337	0.0429553	0.00982341	0.0614955
16.33	0.0124133	0.333333	0.0909568	0.0429553	0.011243	0.0613823
16.34	0.0121049	0.333333	0.0895575	0.0412371	0.0115269	0.0646646
16.35	0.0128759	0.333333	0.0893825	0.0389462	0.0110158	0.0702482
16.36	0.014495	0.333333	0.088333	0.0366552	0.00999375	0.0715687
16.37	0.0151118	0.37037	0.0830855	0.0360825	0.00880132	0.0730778
16.38	0.0141095	0.333333	0.080112	0.0378007	0.00811993	0.0722478
16.39	0.0126446	0.333333	0.0795872	0.0389462	0.00846062	0.0695314
16.4	0.0108712	0.333333	0.0827357	0.0406644	0.00902845	0.0685128
16.41	0.0104857	0.333333	0.088333	0.0406644	0.00993697	0.0676828
16.42	0.0113338	0.333333	0.0934056	0.0389462	0.0102777	0.0667019
16.43	0.0126446	0.333333	0.0960294	0.0389462	0.00993697	0.0682487
16.44	0.0145721	0.333333	0.0963792	0.0389462	0.0100505	0.0666642
16.45	0.0161912	0.333333	0.0963792	0.0400916	0.0102777	0.0647023
16.46	0.0168851	0.333333	0.0956796	0.0423826	0.0106184	0.0613823
16.47	0.0174248	0.333333	0.0981284	0.0435281	0.0109591	0.0595714
16.48	0.0171935	0.333333	0.100927	0.0418099	0.0113565	0.060741
16.49	0.0153431	0.333333	0.103376	0.0400916	0.0112998	0.0609296
16.5	0.0132614	0.333333	0.104076	0.0395189	0.0114133	0.0618351
16.51	0.010717	0.333333	0.100927	0.0395189	0.011754	0.0647778
16.52	0.00855821	0.37037	0.096729	0.0429553	0.0115837	0.0682487
16.53	0.00894372	0.37037	0.0930558	0.0475372	0.0113565	0.0667396
16.54	0.00917502	0.37037	0.0921812	0.0509737	0.0111862	0.0651928
16.55	0.00902082	0.37037	0.0958545	0.0526919	0.0109023	0.0651928
16.56	0.00979183	0.37037	0.100577	0.0532646	0.0113565	0.067381
16.57	0.00886662	0.37037	0.106349	0.0549828	0.0123218	0.0691164
16.58	0.00863531	0.333333	0.109848	0.0578465	0.01306	0.0682864
16.59	0.00963763	0.333333	0.108448	0.0595647	0.0136279	0.066551
16.6	0.0103315	0.333333	0.10565	0.0601375	0.0137982	0.0641364
16.61	0.0109483	0.333333	0.100227	0.0584192	0.0127193	0.0656832
16.62	0.0120278	0.333333	0.0976036	0.0561283	0.0120947	0.070701
16.63	0.0124133	0.37037	0.0981284	0.0526919	0.0112998	0.0702105
16.64	0.0130301	0.37037	0.0995277	0.0504009	0.0114133	0.071531
16.65	0.014495	0.37037	0.108798	0.0515464	0.0134575	0.0733796
16.66	0.0149576	0.37037	0.115795	0.0532646	0.0141957	0.0743605
16.67	0.0151889	0.37037	0.120343	0.056701	0.0147635	0.0753037
16.68	0.0140324	0.333333	0.123841	0.0595647	0.0145931	0.0745492
16.69	0.0113338	0.333333	0.123142	0.0595647	0.0127761	0.0702482
16.7	0.00956052	0.333333	0.122617	0.058992	0.0120379	0.066966
16.71	0.00840401	0.333333	0.124191	0.056701	0.0121515	0.0698332
16.72	0.00848111	0.37037	0.126465	0.0538373	0.0123786	0.0725496
16.73	0.00925212	0.37037	0.128039	0.0532646	0.0136846	0.0737192
16.74	0.0100231	0.37037	0.128739	0.0549828	0.0144796	0.0746246
16.75	0.0109483	0.37037	0.131013	0.058992	0.0144228	0.0760583
16.76	0.011488	0.37037	0.132412	0.0635739	0.0149906	0.0794914
16.77	0.0119507	0.333333	0.133112	0.0641466	0.0148203	0.0781333
16.78	0.0121049	0.37037	0.132937	0.0630011	0.0139685	0.0739455
16.79	0.0122591	0.37037	0.129089	0.0612829	0.0141389	0.0710028
16.8	0.0121049	0.37037	0.122442	0.0612829	0.0139118	0.0663246
16.81	0.0126446	0.37037	0.118244	0.0641466	0.0136846	0.0660982
16.82	0.0133385	0.37037	0.113871	0.0681558	0.0147067	0.0683996
16.83	0.0131072	0.37037	0.114046	0.0721649	0.0157288	0.0704369
16.84	0.0127988	0.37037	0.118594	0.0744559	0.0165805	0.0719837
16.85	0.0122591	0.37037	0.122617	0.0778923	0.0168077	0.0725873
16.86	0.0111796	0.37037	0.12664	0.0801833	0.0162966	0.0697201
16.87	0.0104086	0.37037	0.129788	0.0813288	0.0160127	0.0668151
16.88	0.0100231	0.37037	0.134686	0.0813288	0.0166373	0.0651173
16.89	0.00994603	0.407407	0.13766	0.0801833	0.0165238	0.0643628
16.9	0.0108712	0.407407	0.141858	0.0784651	0.0161831	0.0670792
16.91	0.0119507	0.407407	0.145531	0.0761741	0.0160127	0.0703237
16.92	0.0121049	0.407407	0.143957	0.0767468	0.0152178	0.0713423
16.93	0.0130301	0.407407	0.142557	0.080756	0.0155585	0.0704369
16.94	0.0127217	0.407407	0.139059	0.083047	0.0156152	0.0664378
16.95	0.0119507	0.407407	0.138359	0.0824742	0.0154449	0.061986
16.96	0.011488	0.407407	0.141683	0.0801833	0.0145931	0.0640232
16.97	0.0108712	0.407407	0.146755	0.0790378	0.0136846	0.0664001
16.98	0.0116422	0.407407	0.151478	0.0784651	0.0129464	0.0710405
16.99	0.0127988	0.407407	0.153577	0.0790378	0.0123786	0.0750773
17	0.0144179	0.407407	0.153402	0.0824742	0.0126058	0.0700219
17.01	0.0146492	0.407407	0.152877	0.0847652	0.0130032	0.0707764
17.02	0.0136469	0.407407	0.155501	0.0876289	0.0132304	0.0728514
17.03	0.0131843	0.407407	0.15865	0.0899198	0.0137982	0.0733419
17.04	0.0127217	0.407407	0.161273	0.091638	0.0135711	0.0770392
17.05	0.0128759	0.407407	0.161273	0.0933562	0.0133439	0.0814155
17.06	0.014495	0.407407	0.159174	0.0927835	0.0132871	0.0828492
17.07	0.0158828	0.407407	0.156726	0.091638	0.0137982	0.0858296
17.08	0.0167309	0.407407	0.156201	0.0910653	0.0150474	0.0846601
17.09	0.0171164	0.407407	0.155151	0.0910653	0.0157288	0.0792273
17.1	0.0175019	0.407407	0.154801	0.0893471	0.0158992	0.0762846
17.11	0.0178874	0.407407	0.156726	0.091638	0.0156152	0.0753792
17.12	0.0171935	0.407407	0.159699	0.0956472	0.0153313	0.0774164
17.13	0.0170393	0.407407	0.165471	0.0990836	0.015161	0.0799442
17.14	0.0165767	0.407407	0.16932	0.103093	0.0146499	0.0789633
17.15	0.0151118	0.444444	0.169844	0.101947	0.0146499	0.0755301
17.16	0.0154202	0.444444	0.171419	0.0996564	0.0152178	0.0729646
17.17	0.0162683	0.444444	0.171244	0.0979381	0.0153881	0.072776
17.18	0.0181187	0.444444	0.174042	0.0967927	0.0160695	0.0734173
17.19	0.0202005	0.444444	0.177541	0.101947	0.0168645	0.0755301
17.2	0.0212799	0.444444	0.182788	0.107675	0.0174891	0.0762846
17.21	0.0231303	0.444444	0.190659	0.112257	0.0181137	0.0750773
17.22	0.0232074	0.444444	0.196432	0.115693	0.0186247	0.0738701
17.23	0.02367	0.444444	0.200455	0.116266	0.0187951	0.074021
17.24	0.0250578	0.444444	0.202729	0.11512	0.0188518	0.0742851
17.25	0.0247494	0.444444	0.200455	0.115693	0.0191358	0.0765487
17.26	0.025212	0.444444	0.197481	0.116266	0.0189654	0.0801705
17.27	0.0249036	0.444444	0.193808	0.117984	0.0187951	0.0835283
17.28	0.0246723	0.444444	0.195207	0.12142	0.019079	0.0842073
17.29	0.0249807	0.444444	0.201679	0.124284	0.019079	0.0815287
17.3	0.0256746	0.444444	0.205527	0.12543	0.0190222	0.0735682
17.31	0.0269083	0.444444	0.207801	0.127148	0.0188518	0.0633819
17.32	0.0296068	0.444444	0.205877	0.128293	0.0194197	0.0600619
17.33	0.031303	0.444444	0.200455	0.126575	0.0189086	0.0577982
17.34	0.032074	0.444444	0.198881	0.128293	0.0187383	0.0582887
17.35	0.0309175	0.444444	0.198531	0.130584	0.0180001	0.0581001
17.36	0.0275251	0.444444	0.201679	0.130584	0.0169212	0.0591187
17.37	0.0260601	0.444444	0.209201	0.132875	0.0172619	0.0616841
17.38	0.0245181	0.444444	0.215498	0.133448	0.0174323	0.0606278
17.39	0.0257517	0.444444	0.218646	0.132875	0.017773	0.0629669
17.4	0.0281419	0.444444	0.221795	0.135166	0.0185679	0.0654192
17.41	0.0296068	0.444444	0.224069	0.135739	0.0195332	0.0666642
17.42	0.0310717	0.481481	0.227042	0.135166	0.0206121	0.0740964
17.43	0.0326908	0.481481	0.233164	0.135739	0.0218613	0.0768128
17.44	0.0324595	0.481481	0.239986	0.135739	0.0225995	0.0781333
17.45	0.0316114	0.481481	0.243484	0.137457	0.0220317	0.074851
17.46	0.0316114	0.481481	0.243484	0.142612	0.0211232	0.0696069
17.47	0.0321511	0.481481	0.242785	0.150057	0.0212935	0.0668905
17.48	0.0345413	0.481481	0.24261	0.15693	0.0220885	0.0658342
17.49	0.0375482	0.481481	0.240161	0.160939	0.0236216	0.0668151
17.5	0.0410177	0.481481	0.240336	0.160367	0.0250412	0.066551
17.51	0.0439476	0.481481	0.241385	0.159221	0.0248708	0.0688901
17.52	0.0454896	0.481481	0.24261	0.159221	0.0236784	0.0713046
17.53	0.0475713	0.481481	0.247158	0.162085	0.0232809	0.0727005
17.54	0.0494988	0.481481	0.250831	0.167239	0.0231673	0.0714555
17.55	0.0512722	0.481481	0.252405	0.170676	0.0234512	0.0667019
17.56	0.0538936	0.481481	0.255379	0.171249	0.0244166	0.0611937
17.57	0.0551272	0.481481	0.258002	0.168385	0.0243598	0.0604769
17.58	0.0548959	0.481481	0.261851	0.163803	0.0232241	0.0672301
17.59	0.0551272	0.481481	0.268672	0.163803	0.0231106	0.0760583
17.6	0.0558982	0.481481	0.27462	0.164948	0.0231673	0.0840187
17.61	0.0578258	0.518519	0.277593	0.170676	0.023508	0.0863578
17.62	0.0617579	0.518519	0.277418	0.179267	0.0251547	0.082736
17.63	0.0657671	0.518519	0.276194	0.186712	0.0263472	0.0740964
17.64	0.0693909	0.518519	0.27392	0.193013	0.0272557	0.0696069
17.65	0.072552	0.518519	0.275494	0.194731	0.0274828	0.0659096
17.66	0.0745567	0.518519	0.282491	0.193013	0.0275964	0.0660982
17.67	0.0757903	0.518519	0.288613	0.190149	0.027426	0.0722101
17.68	0.0756361	0.518519	0.290712	0.18614	0.0264607	0.0796801
17.69	0.0745567	0.518519	0.292636	0.187285	0.0259497	0.0848864
17.7	0.075559	0.481481	0.291587	0.190722	0.025609	0.0853014
17.71	0.0753277	0.481481	0.286864	0.195876	0.0249276	0.0812646
17.72	0.0769468	0.481481	0.285814	0.202176	0.0247573	0.0731532
17.73	0.0789514	0.481481	0.286164	0.206758	0.0250412	0.0655701
17.74	0.0797224	0.481481	0.290537	0.207904	0.0262904	0.0610051
17.75	0.0808018	0.481481	0.293161	0.210195	0.0280506	0.0620614
17.76	0.0808018	0.481481	0.29561	0.212486	0.0291863	0.0693805
17.77	0.080879	0.481481	0.29456	0.212486	0.0295838	0.0778692
17.78	0.0817271	0.481481	0.292986	0.213631	0.0296974	0.0854524
17.79	0.08165	0.481481	0.295959	0.212486	0.0294702	0.0884705
17.8	0.0799537	0.481481	0.297359	0.212486	0.0279939	0.0871878
17.81	0.0783346	0.481481	0.299983	0.214204	0.0275396	0.0823964
17.82	0.0767155	0.481481	0.304355	0.215349	0.0273125	0.0774919
17.83	0.0744796	0.481481	0.304355	0.21764	0.0277667	0.0751905
17.84	0.0724749	0.481481	0.302431	0.220504	0.0289024	0.0787746
17.85	0.0720123	0.518519	0.302781	0.222795	0.0301516	0.0812269
17.86	0.0718581	0.518519	0.308029	0.226804	0.0317983	0.0858674
17.87	0.0736315	0.518519	0.314676	0.229668	0.0331611	0.0880555
17.88	0.0744025	0.518519	0.322897	0.230241	0.03424	0.0871501
17.89	0.0738628	0.518519	0.328494	0.229668	0.0341832	0.0811137
17.9	0.073246	0.518519	0.328144	0.229668	0.0328772	0.0735682
17.91	0.0703932	0.518519	0.32622	0.230241	0.030833	0.067381
17.92	0.0670779	0.518519	0.32552	0.231959	0.0289024	0.0666264
17.93	0.0639167	0.518519	0.325695	0.235968	0.0281642	0.0704746
17.94	0.0627602	0.518519	0.330068	0.241695	0.0289592	0.0771523
17.95	0.062606	0.481481	0.333217	0.247995	0.0300948	0.0833773
17.96	0.0629144	0.481481	0.331293	0.251432	0.0305491	0.0873387
17.97	0.0642251	0.481481	0.329893	0.254868	0.0308898	0.0836792
17.98	0.0639167	0.481481	0.327969	0.256586	0.0306059	0.0800196
17.99	0.0616808	0.481481	0.325345	0.257159	0.0295838	0.0714555
18	0.0616037	0.518519	0.327794	0.254868	0.0294702	0.0631555
18.01	0.061064	0.518519	0.332342	0.249714	0.0291863	0.0612314
18.02	0.061064	0.518519	0.337765	0.247995	0.0287888	0.0612691
18.03	0.0621434	0.481481	0.343887	0.247423	0.0290727	0.0652305
18.04	0.0613724	0.481481	0.345636	0.244559	0.0292999	0.070286
18.05	0.0609098	0.481481	0.344761	0.243986	0.0298109	0.0735682
18.06	0.0614495	0.481481	0.343537	0.242841	0.030833	0.0724742
18.07	0.0616808	0.481481	0.340913	0.242268	0.031628	0.069871
18.08	0.0629144	0.481481	0.34651	0.242841	0.0325933	0.0668151
18.09	0.0628373	0.481481	0.353857	0.247995	0.0327068	0.0641741
18.1	0.0619892	0.481481	0.359979	0.25315	0.0324229	0.059911
18.11	0.0613724	0.481481	0.36785	0.256586	0.0317983	0.0613069
18.12	0.0612953	0.481481	0.371349	0.258305	0.0303787	0.0654946
18.13	0.0632228	0.481481	0.370649	0.260596	0.0289592	0.0715687
18.14	0.0651503	0.518519	0.370299	0.261741	0.0281642	0.0776805
18.15	0.066384	0.518519	0.367326	0.263459	0.0276532	0.0826605
18.16	0.0657671	0.518519	0.364002	0.265178	0.0271421	0.0809628
18.17	0.0653046	0.518519	0.363477	0.266896	0.0270853	0.0784351
18.18	0.0654587	0.518519	0.364702	0.269187	0.0263472	0.0786992
18.19	0.0666153	0.518519	0.36855	0.27205	0.0253251	0.0780201
18.2	0.0683886	0.481481	0.371349	0.27606	0.0243598	0.0817928
18.21	0.070239	0.481481	0.375022	0.280069	0.0244733	0.0841319
18.22	0.0721665	0.481481	0.377121	0.282932	0.0255522	0.0826983
18.23	0.0728604	0.518519	0.377821	0.283505	0.0267446	0.0838678
18.24	0.073246	0.518519	0.380094	0.282932	0.0284481	0.0844337
18.25	0.0735544	0.518519	0.382893	0.280069	0.0295838	0.0838678
18.26	0.072552	0.518519	0.384118	0.280069	0.0292431	0.0877537
18.27	0.0721665	0.518519	0.386566	0.281214	0.0285049	0.0896401
18.28	0.0733231	0.518519	0.38919	0.284078	0.026915	0.0889233
18.29	0.075559	0.481481	0.393738	0.287514	0.0253819	0.0888855
18.3	0.0784888	0.481481	0.397236	0.289233	0.0248708	0.0874519
18.31	0.0814187	0.481481	0.401434	0.290951	0.0244733	0.0839433
18.32	0.0848882	0.481481	0.404408	0.290951	0.0246437	0.0855655
18.33	0.0878951	0.481481	0.408256	0.290951	0.0253819	0.0869614
18.34	0.0901311	0.518519	0.411929	0.289805	0.0252683	0.0853392
18.35	0.0929838	0.518519	0.416652	0.292096	0.0250412	0.0905833
18.36	0.0944487	0.518519	0.420675	0.292096	0.0250412	0.0934128
18.37	0.0952197	0.518519	0.418926	0.293814	0.0239623	0.0951105
18.38	0.0968389	0.518519	0.415778	0.297251	0.0236784	0.0994869
18.39	0.0987664	0.518519	0.415253	0.299542	0.0239055	0.100204
18.4	0.101619	0.518519	0.411929	0.301833	0.0245869	0.0983551
18.41	0.104241	0.518519	0.412804	0.305269	0.0254387	0.0988455
18.42	0.106014	0.518519	0.418401	0.305269	0.0260633	0.095601
18.43	0.107479	0.518519	0.4219	0.305269	0.0253819	0.0915642
18.44	0.107016	0.518519	0.422424	0.304124	0.0233945	0.0882819
18.45	0.106168	0.518519	0.423299	0.300687	0.0210096	0.0868105
18.46	0.106476	0.518519	0.422249	0.300687	0.0193061	0.0854524
18.47	0.107325	0.518519	0.4219	0.303551	0.0195332	0.0893383
18.48	0.107247	0.481481	0.42155	0.305842	0.0199307	0.0932242
18.49	0.108404	0.481481	0.424698	0.311569	0.0206689	0.0956765
18.5	0.109792	0.481481	0.426797	0.315578	0.0218045	0.0978646
18.51	0.11064	0.518519	0.428721	0.319015	0.0210096	0.0980155
18.52	0.111642	0.518519	0.43152	0.32016	0.0211799	0.0980155
18.53	0.112953	0.518519	0.43117	0.32016	0.0219181	0.10243
18.54	0.11357	0.518519	0.43117	0.318442	0.0218045	0.107485
18.55	0.114032	0.518519	0.429771	0.317869	0.0212935	0.115332
18.56	0.115497	0.518519	0.429246	0.319015	0.0212367	0.11786
18.57	0.116423	0.518519	0.424523	0.321879	0.0205553	0.119294
18.58	0.116654	0.518519	0.419626	0.322451	0.0191358	0.119935
18.59	0.118736	0.518519	0.418576	0.32417	0.0198172	0.117294
18.6	0.120586	0.481481	0.418751	0.327033	0.0204986	0.118426
18.61	0.121511	0.481481	0.422599	0.329897	0.0207257	0.124311
18.62	0.12367	0.481481	0.429421	0.332761	0.0213503	0.125934
18.63	0.124672	0.481481	0.433969	0.334479	0.0220317	0.129216
18.64	0.12552	0.481481	0.438692	0.333906	0.0223156	0.127141
18.65	0.126908	0.481481	0.44114	0.332761	0.022997	0.120237
18.66	0.128219	0.481481	0.441665	0.332761	0.0242462	0.116502
18.67	0.130686	0.481481	0.444639	0.334479	0.0251547	0.113597
18.68	0.133308	0.481481	0.445164	0.337342	0.0254954	0.114955
18.69	0.135775	0.481481	0.446913	0.337915	0.0252683	0.119746
18.7	0.138088	0.481481	0.449012	0.339633	0.024303	0.125858
18.71	0.139244	0.444444	0.448487	0.339633	0.0230538	0.130159
18.72	0.139707	0.444444	0.447437	0.339633	0.0221452	0.132876
18.73	0.140401	0.481481	0.450411	0.340779	0.0214639	0.134347
18.74	0.141249	0.481481	0.450236	0.340779	0.0218045	0.13695
18.75	0.142637	0.481481	0.449362	0.339633	0.0225995	0.136988
18.76	0.144333	0.481481	0.448487	0.338488	0.0238487	0.133743
18.77	0.145644	0.481481	0.445863	0.338488	0.0246437	0.12699
18.78	0.147032	0.481481	0.44184	0.337915	0.0250412	0.118766
18.79	0.148959	0.444444	0.443065	0.339061	0.0253819	0.115634
18.8	0.149961	0.444444	0.443239	0.339061	0.0257226	0.122651
18.81	0.150578	0.481481	0.443414	0.338488	0.025609	0.131932
18.82	0.151889	0.481481	0.444639	0.338488	0.0264039	0.141817
18.83	0.153431	0.481481	0.443414	0.339061	0.026915	0.14276
18.84	0.155898	0.481481	0.439216	0.340206	0.0268582	0.131744
18.85	0.157055	0.481481	0.432919	0.341924	0.0271421	0.122576
18.86	0.156978	0.481481	0.426098	0.341924	0.0273125	0.11322
18.87	0.158597	0.444444	0.425573	0.344788	0.028732	0.110805
18.88	0.159907	0.444444	0.427672	0.345934	0.0303787	0.113333
18.89	0.159907	0.444444	0.430121	0.343643	0.0319119	0.120048
18.9	0.161295	0.444444	0.432919	0.340779	0.0332747	0.122727
18.91	0.163223	0.444444	0.433444	0.337342	0.0345239	0.121142
18.92	0.161912	0.444444	0.427497	0.334479	0.0349781	0.118577
18.93	0.16091	0.444444	0.426098	0.331615	0.0356028	0.113295
18.94	0.161989	0.444444	0.428896	0.329324	0.0369087	0.105221
18.95	0.162298	0.407407	0.429596	0.328179	0.0378741	0.0985815
18.96	0.162143	0.407407	0.429596	0.327606	0.038669	0.0915642
18.97	0.161527	0.407407	0.428372	0.329897	0.0396343	0.0920924
18.98	0.159907	0.407407	0.423999	0.333333	0.0411675	0.0953746
18.99	0.157132	0.407407	0.418926	0.336197	0.0424167	0.0969215
19	0.155204	0.407407	0.417877	0.33677	0.0440066	0.10077
19.01	0.152583	0.407407	0.418401	0.336197	0.0447448	0.100317
19.02	0.150193	0.407407	0.419101	0.332188	0.0452558	0.0961292
19.03	0.148034	0.407407	0.423474	0.328751	0.045199	0.0936014
19.04	0.145027	0.407407	0.425923	0.325315	0.045199	0.0869992
19.05	0.141789	0.407407	0.425223	0.323024	0.0453126	0.0817551
19.06	0.139861	0.407407	0.425048	0.321306	0.0452558	0.0767751
19.07	0.138011	0.407407	0.424523	0.320733	0.0450855	0.0720214
19.08	0.136083	0.407407	0.42085	0.319588	0.0455397	0.0679846
19.09	0.134002	0.37037	0.419451	0.317869	0.0455397	0.0692673
19.1	0.130532	0.37037	0.418926	0.315578	0.045994	0.0713801
19.11	0.125829	0.37037	0.421025	0.315006	0.0473	0.0720969
19.12	0.119661	0.37037	0.422424	0.314433	0.0475271	0.0716064
19.13	0.113338	0.37037	0.416827	0.31386	0.0477542	0.0710405
19.14	0.106939	0.37037	0.408256	0.31386	0.0476975	0.0710405
19.15	0.102544	0.37037	0.39951	0.31386	0.0471296	0.0703237
19.16	0.0989977	0.37037	0.38954	0.309851	0.0469593	0.0680223
19.17	0.0959137	0.37037	0.381844	0.305269	0.0460508	0.0621369
19.18	0.0922128	0.37037	0.382019	0.300687	0.0442337	0.0573078
19.19	0.0886661	0.37037	0.385867	0.296678	0.0428709	0.053686
19.2	0.0851195	0.37037	0.38849	0.290378	0.0421328	0.0530446
19.21	0.0827294	0.37037	0.395487	0.290951	0.0411107	0.0594582
19.22	0.0792598	0.333333	0.40056	0.292096	0.0402589	0.0637214
19.23	0.0752506	0.333333	0.398636	0.292096	0.0387826	0.0690787
19.24	0.07101	0.333333	0.396187	0.293814	0.0376469	0.0714932
19.25	0.0666924	0.333333	0.394438	0.292096	0.0365113	0.0684373
19.26	0.0619121	0.333333	0.389365	0.28866	0.035546	0.0667019
19.27	0.0576716	0.333333	0.381494	0.285796	0.0342968	0.0631555
19.28	0.0545104	0.333333	0.376421	0.281214	0.0327636	0.0612691
19.29	0.0536623	0.333333	0.377471	0.27606	0.0312305	0.0644382
19.3	0.0537394	0.333333	0.378345	0.273196	0.0298109	0.0656078
19.31	0.0547417	0.333333	0.381494	0.273196	0.0284481	0.0664001
19.32	0.0541249	0.333333	0.383068	0.274341	0.0275964	0.0691164
19.33	0.0538165	0.333333	0.381844	0.273769	0.0272557	0.0701351
19.34	0.0531226	0.333333	0.37817	0.273196	0.0260633	0.0712292
19.35	0.0510409	0.333333	0.373098	0.269759	0.0254387	0.0708519
19.36	0.0499614	0.333333	0.372398	0.264605	0.0247005	0.0662492
19.37	0.0505012	0.333333	0.370299	0.261741	0.0239623	0.0623632
19.38	0.0517348	0.296296	0.369599	0.258877	0.0236784	0.0636082
19.39	0.0521974	0.296296	0.370299	0.256014	0.023508	0.0679846
19.4	0.0532768	0.296296	0.3689	0.256014	0.0229402	0.0735682
19.41	0.0538165	0.296296	0.3689	0.257159	0.0223724	0.081076
19.42	0.0522745	0.333333	0.366801	0.258305	0.0214071	0.0823587
19.43	0.0501156	0.333333	0.364877	0.258877	0.0201579	0.081076
19.44	0.0478797	0.333333	0.363128	0.258305	0.0194765	0.0795669
19.45	0.046569	0.333333	0.365052	0.255441	0.01959	0.0728892
19.46	0.0470316	0.296296	0.365227	0.252577	0.0188518	0.0667773
19.47	0.0486507	0.296296	0.364877	0.251432	0.0183976	0.0684751
19.48	0.0504241	0.296296	0.363302	0.249714	0.0181137	0.0733042
19.49	0.0517348	0.296296	0.360154	0.247995	0.0173187	0.076096
19.5	0.0530455	0.296296	0.35823	0.247995	0.0172052	0.0825473
19.51	0.0538936	0.296296	0.35788	0.247423	0.0181137	0.0863578
19.52	0.0541249	0.296296	0.356131	0.248568	0.0187383	0.0859428
19.53	0.0535081	0.296296	0.353157	0.249714	0.0187383	0.0857164
19.54	0.0531997	0.296296	0.352108	0.252577	0.0195332	0.0847733
19.55	0.0530455	0.296296	0.348784	0.254868	0.0202146	0.0826605
19.56	0.0539707	0.296296	0.34721	0.255441	0.0199875	0.0841696
19.57	0.0545104	0.296296	0.34686	0.254868	0.0198739	0.0860183
19.58	0.0562066	0.296296	0.34791	0.256014	0.0202146	0.0870369
19.59	0.0570547	0.296296	0.348085	0.256586	0.0197604	0.0895646
19.6	0.0569005	0.296296	0.345636	0.257732	0.0186815	0.0930355
19.61	0.056515	0.296296	0.341613	0.25945	0.0186815	0.0945824
19.62	0.0566692	0.296296	0.33724	0.25945	0.0185112	0.0977892
19.63	0.0553585	0.296296	0.333217	0.257732	0.017773	0.0988078
19.64	0.0551272	0.296296	0.331468	0.257732	0.0173187	0.101071
19.65	0.0562066	0.296296	0.330068	0.257159	0.0168077	0.104165
19.66	0.0584426	0.296296	0.329718	0.256014	0.0167509	0.102845
19.67	0.0614495	0.296296	0.330943	0.256014	0.0171484	0.0992228
19.68	0.0642251	0.296296	0.332342	0.255441	0.0174891	0.0968837
19.69	0.0663069	0.296296	0.332692	0.255441	0.0176594	0.0947333
19.7	0.0695451	0.296296	0.330768	0.254868	0.0177162	0.0932996
19.71	0.0723207	0.296296	0.329718	0.255441	0.0172052	0.0925074
19.72	0.0750964	0.296296	0.328494	0.254868	0.0160695	0.0922055
19.73	0.0795682	0.296296	0.327444	0.255441	0.0156152	0.0934128
19.74	0.083963	0.296296	0.325695	0.256586	0.0149906	0.0919037
19.75	0.0868157	0.296296	0.321497	0.256586	0.0149906	0.0894892
19.76	0.0892059	0.296296	0.31555	0.256586	0.0153313	0.0885083
19.77	0.093138	0.333333	0.312052	0.258877	0.0156152	0.0873764
19.78	0.0973786	0.333333	0.312052	0.260596	0.0156152	0.0830001
19.79	0.102313	0.333333	0.314501	0.264032	0.0158992	0.0784728
19.8	0.108404	0.333333	0.3159	0.268041	0.0165238	0.0766619
19.81	0.114572	0.296296	0.317299	0.269759	0.0167509	0.075266
19.82	0.119738	0.296296	0.317474	0.270332	0.0165805	0.0746623
19.83	0.124364	0.296296	0.317299	0.269187	0.0167509	0.0744737
19.84	0.130146	0.296296	0.319398	0.26575	0.0159559	0.0720592
19.85	0.136006	0.296296	0.317999	0.261741	0.0155585	0.0713801
19.86	0.141712	0.296296	0.312577	0.257159	0.0155017	0.0697201
19.87	0.147032	0.333333	0.307329	0.256586	0.0153313	0.0702482
19.88	0.151503	0.296296	0.302431	0.25945	0.0158992	0.067796
19.89	0.153739	0.296296	0.294735	0.262314	0.0164102	0.0619105
19.9	0.155821	0.333333	0.289487	0.264032	0.0161831	0.0562891
19.91	0.159059	0.296296	0.289138	0.264032	0.0160695	0.0533087
19.92	0.162992	0.296296	0.288788	0.260023	0.015161	0.0528182
19.93	0.166692	0.296296	0.288438	0.257732	0.0139118	0.050215
19.94	0.169468	0.296296	0.290362	0.256586	0.0132304	0.0467819
19.95	0.171164	0.296296	0.290712	0.257159	0.0126058	0.0441409
19.96	0.171396	0.296296	0.287214	0.258877	0.0128897	0.0387082
19.97	0.170008	0.259259	0.281091	0.25945	0.0131736	0.0378028
19.98	0.168234	0.259259	0.276019	0.260596	0.0142525	0.0426696
19.99	0.166769	0.296296	0.271821	0.260596	0.0155017	0.0483287
20	0.164456	0.296296	0.269897	0.260023	0.0160695	0.054365
20.01	0.161835	0.296296	0.269022	0.260023	0.0172619	0.0618728
20.02	0.159368	0.296296	0.271646	0.257159	0.018284	0.0674942
20.03	0.156284	0.296296	0.27322	0.253723	0.0179433	0.0717573
20.04	0.152043	0.296296	0.273395	0.250859	0.0176026	0.0742096
20.05	0.147803	0.259259	0.274095	0.24685	0.0172619	0.0748887
20.06	0.144025	0.259259	0.27322	0.244559	0.016467	0.0750773
20.07	0.139476	0.259259	0.270072	0.243414	0.0155017	0.0735682
20.08	0.134002	0.259259	0.268148	0.241695	0.0152745	0.0710028
20.09	0.12845	0.222222	0.267623	0.241695	0.0153313	0.0696446
20.1	0.121742	0.222222	0.267098	0.239977	0.0147635	0.0701351
20.11	0.115574	0.222222	0.265874	0.237686	0.0145931	0.0684751
20.12	0.110023	0.222222	0.262725	0.234822	0.0145931	0.0671546
20.13	0.104009	0.222222	0.259752	0.230813	0.0148771	0.0679469
20.14	0.1	0.259259	0.253979	0.227377	0.0151042	0.0673055
20.15	0.0973015	0.259259	0.250831	0.223368	0.0159559	0.0712292
20.16	0.093909	0.259259	0.249781	0.219931	0.0167509	0.0771523
20.17	0.0904395	0.259259	0.250306	0.219359	0.0170916	0.0787369
20.18	0.0865844	0.222222	0.251181	0.218213	0.0171484	0.0772655
20.19	0.0814958	0.222222	0.251356	0.217068	0.0169212	0.075681
20.2	0.0759445	0.222222	0.247857	0.218213	0.0162966	0.0725873
20.21	0.0723978	0.222222	0.244534	0.21764	0.0160695	0.0713801
20.22	0.0691596	0.185185	0.241036	0.217068	0.0163534	0.0743982
20.23	0.0667695	0.222222	0.239286	0.216495	0.0171484	0.0787746
20.24	0.0650732	0.222222	0.239286	0.214204	0.0176026	0.0833019
20.25	0.0639167	0.222222	0.24121	0.21134	0.0183408	0.0825096
20.26	0.0622976	0.185185	0.243484	0.207904	0.0192493	0.0815664
20.27	0.0597533	0.185185	0.244884	0.203322	0.0190222	0.0755678
20.28	0.0566692	0.185185	0.242435	0.200458	0.0181137	0.0689655
20.29	0.0545104	0.185185	0.239811	0.198167	0.017773	0.0657964
20.3	0.0521203	0.185185	0.235613	0.195876	0.0178866	0.063231
20.31	0.0499614	0.185185	0.231415	0.194731	0.0189654	0.0640987
20.32	0.0484965	0.185185	0.227742	0.195304	0.0208393	0.0700596
20.33	0.0470316	0.185185	0.224418	0.191294	0.0227131	0.0758319
20.34	0.0454896	0.185185	0.222144	0.187858	0.0244166	0.0791896
20.35	0.0444873	0.185185	0.221445	0.183849	0.0255522	0.0783596
20.36	0.0441018	0.185185	0.218471	0.179267	0.0255522	0.078586
20.37	0.0444873	0.185185	0.217946	0.178121	0.0265743	0.079416
20.38	0.0448728	0.185185	0.217072	0.176976	0.0275964	0.0774919
20.39	0.0451041	0.185185	0.214273	0.177549	0.0276532	0.0730401
20.4	0.0448728	0.148148	0.211475	0.177549	0.0279371	0.0691542
20.41	0.043485	0.148148	0.206927	0.177549	0.0296974	0.0631932
20.42	0.0408635	0.148148	0.203253	0.176403	0.0311169	0.060326
20.43	0.0380108	0.148148	0.202554	0.17354	0.0324229	0.0619482
20.44	0.0365459	0.148148	0.203778	0.168385	0.0350917	0.0622878
20.45	0.0360833	0.148148	0.205877	0.162658	0.0382715	0.0620614
20.46	0.0363146	0.148148	0.207277	0.159221	0.0400318	0.0638723
20.47	0.0372398	0.148148	0.207102	0.15693	0.0410539	0.0649664
20.48	0.0377024	0.148148	0.203953	0.155785	0.0429277	0.064891
20.49	0.0380879	0.148148	0.199055	0.155785	0.0450855	0.0646646
20.5	0.0379337	0.111111	0.193633	0.156357	0.0467889	0.0643628
20.51	0.0383963	0.111111	0.191184	0.155785	0.0495145	0.0647401
20.52	0.0384734	0.111111	0.191009	0.154066	0.0529215	0.0647401
20.53	0.0387818	0.111111	0.190659	0.151775	0.0563852	0.0640987
20.54	0.0382421	0.111111	0.18961	0.148912	0.0592244	0.0645891
20.55	0.0375482	0.111111	0.187686	0.146048	0.061666	0.0645514
20.56	0.0356207	0.148148	0.181389	0.14433	0.0629152	0.0630423
20.57	0.0333076	0.148148	0.172118	0.142039	0.0637102	0.0624764
20.58	0.0323053	0.148148	0.164772	0.139175	0.0652433	0.0588923
20.59	0.0326137	0.148148	0.158999	0.136884	0.0685367	0.0554969
20.6	0.0325366	0.148148	0.154277	0.135166	0.0722276	0.0578737
20.61	0.0336931	0.148148	0.154801	0.132302	0.0769973	0.0618351
20.62	0.0344641	0.148148	0.157425	0.13173	0.0822781	0.065306
20.63	0.0337702	0.111111	0.15795	0.13173	0.0871614	0.0722855
20.64	0.0330763	0.111111	0.158825	0.131157	0.0914769	0.0771146
20.65	0.0321511	0.111111	0.161273	0.128293	0.0952246	0.0797933
20.66	0.0301465	0.111111	0.160224	0.12543	0.0979501	0.0779069
20.67	0.0278335	0.111111	0.158999	0.123139	0.100335	0.0754546
20.68	0.0271395	0.111111	0.15795	0.120848	0.103004	0.0722101
20.69	0.0280648	0.111111	0.154976	0.118557	0.105218	0.0708142
20.7	0.0289129	0.111111	0.150429	0.115693	0.107887	0.0710782
20.71	0.0308404	0.111111	0.14798	0.111684	0.110953	0.0732664
20.72	0.0309175	0.111111	0.145181	0.109966	0.113906	0.073606
20.73	0.0289129	0.111111	0.140808	0.108247	0.115837	0.0712292
20.74	0.0256746	0.111111	0.141683	0.109393	0.117597	0.0702482
20.75	0.0231303	0.111111	0.142207	0.109393	0.118903	0.073606
20.76	0.021357	0.111111	0.140108	0.10882	0.120266	0.0759073
20.77	0.0220509	0.0740741	0.141858	0.109966	0.122026	0.0753414
20.78	0.0243639	0.0740741	0.138534	0.111111	0.123218	0.0749642
20.79	0.0269854	0.0740741	0.133811	0.114548	0.124354	0.0700973
20.8	0.0298381	0.111111	0.128564	0.116266	0.125319	0.0640232
20.81	0.032074	0.111111	0.121042	0.115693	0.125263	0.0620237
20.82	0.0316885	0.111111	0.117369	0.114548	0.124752	0.0634951
20.83	0.0300694	0.111111	0.116495	0.109966	0.123843	0.0656078
20.84	0.0289129	0.111111	0.11492	0.104811	0.122651	0.0665887
20.85	0.0273709	0.0740741	0.115095	0.100802	0.121288	0.066966
20.86	0.0259059	0.0740741	0.117369	0.0967927	0.121061	0.0660605
20.87	0.0260601	0.0740741	0.121217	0.093929	0.120323	0.0629669
20.88	0.0271395	0.0740741	0.123666	0.0927835	0.119982	0.0633441
20.89	0.0269854	0.0740741	0.126815	0.091638	0.11896	0.0633819
20.9	0.0273709	0.0740741	0.128039	0.0922108	0.117313	0.0638723
20.91	0.0284503	0.0740741	0.12629	0.091638	0.115155	0.0651551
20.92	0.0271395	0.0740741	0.119818	0.0899198	0.111748	0.067381
20.93	0.0253662	0.111111	0.11527	0.0899198	0.108682	0.0682487
20.94	0.0239013	0.111111	0.111772	0.0876289	0.105673	0.0689655
20.95	0.0215112	0.111111	0.106699	0.0847652	0.102095	0.0667396
20.96	0.0191211	0.0740741	0.103201	0.0824742	0.0997672	0.0672678
20.97	0.0188126	0.0740741	0.102326	0.080756	0.0982908	0.0680978
20.98	0.0200463	0.0740741	0.102326	0.080756	0.0968713	0.0697955
20.99	0.0219738	0.037037	0.105825	0.0801833	0.0945432	0.0738323
21	0.0239784	0.037037	0.110547	0.0796105	0.0915905	0.0792273
21.01	0.0253662	0.037037	0.112646	0.0773196	0.0879564	0.0801328
21.02	0.0262914	0.0740741	0.113521	0.0756014	0.0844359	0.0814155
21.03	0.0262914	0.0740741	0.112996	0.0727377	0.0797229	0.0757942
21.04	0.0259059	0.0740741	0.112297	0.0710195	0.0756913	0.0728514
21.05	0.0256746	0.0740741	0.110897	0.0693013	0.0721708	0.0728892
21.06	0.0253662	0.0740741	0.106699	0.0687285	0.0696156	0.0767751
21.07	0.0253662	0.0740741	0.103026	0.0687285	0.0674578	0.0820946
21.08	0.0257517	0.0740741	0.0979535	0.0710195	0.0656408	0.0893005
21.09	0.0256746	0.0740741	0.0944551	0.0733104	0.0638237	0.0922433
21.1	0.0248265	0.0740741	0.0923561	0.0733104	0.0615524	0.0920169
21.11	0.0222822	0.037037	0.0907819	0.0721649	0.058543	0.0904324
21.12	0.0198921	0.037037	0.0872835	0.0715922	0.0557606	0.0907719
21.13	0.0181958	0.037037	0.0837852	0.0693013	0.0534325	0.0905455
21.14	0.0168851	0.0740741	0.0811614	0.0670103	0.0508205	0.0934883
21.15	0.0164996	0.0740741	0.0823859	0.0664376	0.0488331	0.0977892
21.16	0.0177332	0.0740741	0.0860591	0.0647194	0.0471296	0.100694
21.17	0.0189669	0.0740741	0.0888578	0.0618557	0.0452558	0.105146
21.18	0.0202005	0.0740741	0.0900822	0.0584192	0.0435523	0.109032
21.19	0.0200463	0.0740741	0.0874585	0.0572738	0.0423599	0.111182
21.2	0.0195837	0.0740741	0.082211	0.0572738	0.0412242	0.114427
21.21	0.0185813	0.037037	0.0773133	0.0572738	0.0397479	0.119671
21.22	0.0178874	0.037037	0.0713661	0.0572738	0.0373062	0.124047
21.23	0.0165767	0.037037	0.0657688	0.0555556	0.0352621	0.126575
21.24	0.0158057	0.037037	0.0615708	0.0532646	0.0336154	0.129706
21.25	0.016037	0.037037	0.0596467	0.0515464	0.0325365	0.130876
21.26	0.016037	0.037037	0.0629701	0.0498282	0.0319687	0.130989
21.27	0.0156515	0.037037	0.0648942	0.0475372	0.0318551	0.130687
21.28	0.0153431	0.037037	0.0661186	0.045819	0.0319119	0.131744
21.29	0.0138011	0.037037	0.0676928	0.0463918	0.0323094	0.132951
21.3	0.0121049	0.037037	0.0641945	0.0486827	0.0312305	0.139402
21.31	0.0112567	0.037037	0.0617457	0.0492554	0.0296406	0.144458
21.32	0.0106399	0.037037	0.0592968	0.0486827	0.0272557	0.150721
21.33	0.0104857	0.037037	0.0594717	0.04811	0.0249276	0.157587
21.34	0.0114109	0.037037	0.0615708	0.0452463	0.0231673	0.162642
21.35	0.0111025	0.037037	0.0613958	0.0423826	0.0223156	0.165661
21.36	0.0112567	0.037037	0.0634948	0.0412371	0.022486	0.168264
21.37	0.011488	0.037037	0.0648942	0.0400916	0.0232241	0.16683
21.38	0.0111025	0.037037	0.0634948	0.0383734	0.0234512	0.160794
21.39	0.0109483	0.037037	0.0584223	0.0366552	0.0232809	0.154644
21.4	0.0109483	0.037037	0.0549239	0.0355097	0.0239055	0.150079
21.41	0.0117964	0.037037	0.0523002	0.0360825	0.0242462	0.151287
21.42	0.0123362	0.037037	0.050551	0.0372279	0.0241894	0.154192
21.43	0.0140324	0.037037	0.0512507	0.0383734	0.0245869	0.159134
21.44	0.0157286	0.037037	0.0528249	0.0372279	0.0249844	0.16268
21.45	0.0169622	0.037037	0.0538744	0.0355097	0.0247005	0.162831
21.46	0.0170393	0.037037	0.0517754	0.0343643	0.0245869	0.159322
21.47	0.0154973	0.037037	0.0502011	0.0332188	0.0234512	0.154418
21.48	0.0145721	0.037037	0.048452	0.0315006	0.0223724	0.150758
21.49	0.0134927	0.037037	0.0451286	0.0303551	0.0209528	0.143175
21.5	0.0127217	0.037037	0.0418051	0.0303551	0.0200443	0.138497
21.51	0.012182	0.037037	0.0386566	0.0280641	0.0195332	0.134121
21.52	0.0114109	0.037037	0.0369075	0.0263459	0.0186815	0.131631
21.53	0.012182	0.037037	0.0356831	0.0280641	0.0179433	0.128084
21.54	0.012182	0.037037	0.0328844	0.0280641	0.0168077	0.127292
21.55	0.0120278	0.037037	0.0323596	0.0280641	0.0160127	0.130084
21.56	0.012182	0	0.0325346	0.0292096	0.0154449	0.132008
21.57	0.0118736	0.037037	0.0318349	0.0292096	0.0147067	0.13363
21.58	0.0124904	0.037037	0.0356831	0.0297824	0.0144228	0.134988
21.59	0.012953	0.037037	0.0384817	0.0303551	0.0145931	0.130612
21.6	0.0127988	0.037037	0.0372573	0.0309278	0.0147067	0.121482
21.61	0.0115651	0.037037	0.0346335	0.0297824	0.0146499	0.109749
21.62	0.0107941	0.037037	0.0339339	0.0280641	0.0140253	0.102958
21.63	0.0114109	0.037037	0.0355081	0.0274914	0.0141389	0.097261
21.64	0.0127988	0.037037	0.0372573	0.0269187	0.0147067	0.0950351
21.65	0.014495	0	0.0423299	0.0269187	0.015672	0.0989965
21.66	0.016037	0	0.0481022	0.0263459	0.0169212	0.102882
21.67	0.0161912	0	0.0498513	0.0263459	0.0173755	0.109598
21.68	0.0158057	0.037037	0.0502011	0.0269187	0.0173187	0.110692
21.69	0.0154973	0.037037	0.0472276	0.0274914	0.0166941	0.108126
21.7	0.0156515	0.037037	0.0426797	0.0274914	0.0157856	0.0990719
21.71	0.0163454	0.037037	0.0370824	0.0280641	0.0149906	0.0873764
21.72	0.0162683	0.037037	0.033759	0.0269187	0.0137982	0.0766619
21.73	0.0163454	0.037037	0.0332342	0.0252005	0.01306	0.0700596
21.74	0.0170393	0.037037	0.0355081	0.0229095	0.0124922	0.0703992
21.75	0.0181958	0.037037	0.0384817	0.0189003	0.0116972	0.0737192
21.76	0.019044	0.037037	0.0416302	0.0166094	0.0115837	0.081076
21.77	0.0201234	0.037037	0.0446038	0.0143184	0.0112998	0.0817551
21.78	0.0203547	0.037037	0.0423299	0.0154639	0.0106751	0.0817928
21.79	0.0196608	0.037037	0.0398811	0.0189003	0.0102209	0.0770014
21.8	0.0201234	0.037037	0.0388316	0.0229095	0.0103912	0.0714178
21.81	0.0206631	0.037037	0.0383068	0.0263459	0.0108455	0.0679469
21.82	0.0215883	0.037037	0.0386566	0.0274914	0.0109023	0.0668151
21.83	0.0217425	0.037037	0.0419801	0.0263459	0.0110726	0.0692673
21.84	0.0208173	0.037037	0.0451286	0.0246277	0.0108455	0.0742096
21.85	0.0208944	0.037037	0.0495015	0.0229095	0.0110726	0.079416
21.86	0.0209715	0.037037	0.0498513	0.0211913	0.0115269	0.0845092
21.87	0.0202776	0.037037	0.0488018	0.0206186	0.0114133	0.0843583
21.88	0.0188898	0.037037	0.0440791	0.0211913	0.0113565	0.0825096
21.89	0.0176561	0.037037	0.0383068	0.021764	0.0107319	0.0798687
21.9	0.0163454	0.037037	0.0355081	0.024055	0.00959628	0.0788501
21.91	0.0158057	0.037037	0.0334091	0.024055	0.00868775	0.0825851
21.92	0.0171164	0.037037	0.03166	0.0252005	0.00817671	0.0884705
21.93	0.0188126	0.037037	0.0288613	0.0252005	0.00800636	0.0946955
21.94	0.0195837	0.037037	0.0288613	0.0234822	0.00794958	0.101562
21.95	0.0202005	0.037037	0.0320098	0.0211913	0.00829027	0.10624
21.96	0.019815	0.037037	0.0334091	0.0200458	0.00806314	0.107636
21.97	0.0193524	0.037037	0.0334091	0.0206186	0.00811993	0.10741
21.98	0.019044	0.037037	0.031485	0.0194731	0.00783601	0.102505
21.99	0.0185813	0.037037	0.0307854	0.0177549	0.00800636	0.0991096
22	0.0187355	0.037037	0.0320098	0.0171821	0.00777923	0.0987701
22.01	0.0202776	0.037037	0.0325346	0.0177549	0.00704105	0.0991096
22.02	0.0218967	0.037037	0.0351583	0.0206186	0.00687071	0.105372
22.03	0.0228219	0.037037	0.0370824	0.0223368	0.00675714	0.116502
22.04	0.022899	0.037037	0.037957	0.0234822	0.00715462	0.125179
22.05	0.0222822	0.037037	0.0390065	0.0252005	0.00715462	0.133366
22.06	0.0217425	0.037037	0.037782	0.0252005	0.00743853	0.136384
22.07	0.0203547	0.037037	0.0374322	0.0252005	0.00823349	0.137403
22.08	0.0198921	0.037037	0.0367326	0.0274914	0.00931236	0.138874
22.09	0.0191982	0.037037	0.0372573	0.0280641	0.0106184	0.134875
22.1	0.0186584	0.037037	0.0365576	0.0263459	0.011243	0.13065
22.11	0.0189669	0.037037	0.0348085	0.0252005	0.0113565	0.126613
22.12	0.0195066	0.037037	0.0330593	0.0234822	0.0110726	0.125443
22.13	0.0187355	0.037037	0.0321847	0.0234822	0.0103345	0.127556
22.14	0.0184271	0.037037	0.0327095	0.0252005	0.00976662	0.132687
22.15	0.0182729	0.037037	0.033584	0.0269187	0.00936914	0.137403
22.16	0.0197379	0.037037	0.035858	0.0286369	0.0091988	0.140308
22.17	0.0219738	0.037037	0.037782	0.0309278	0.00942593	0.143401
22.18	0.0247494	0.037037	0.0384817	0.0315006	0.0101073	0.14525
22.19	0.025983	0.037037	0.0390065	0.0320733	0.0106184	0.145891
22.2	0.0262143	0.037037	0.0383068	0.0315006	0.0106184	0.145401
22.21	0.0270624	0.037037	0.0404058	0.0309278	0.0106751	0.141138
22.22	0.0272937	0.037037	0.0402309	0.0292096	0.0109023	0.138497
22.23	0.0277564	0.037037	0.0402309	0.0274914	0.0113565	0.134611
22.24	0.0282961	0.037037	0.0395312	0.0274914	0.0118108	0.132498
22.25	0.0294526	0.037037	0.0397061	0.0286369	0.0121515	0.134649
22.26	0.0301465	0.037037	0.0418051	0.0292096	0.0121515	0.1348
22.27	0.0306091	0.037037	0.0398811	0.0309278	0.0120379	0.13314
22.28	0.032074	0.037037	0.037782	0.0320733	0.0122651	0.133592
22.29	0.0339244	0.037037	0.035858	0.0320733	0.0127761	0.131178
22.3	0.0359291	0.037037	0.033584	0.032646	0.0136279	0.127556
22.31	0.0383963	0.037037	0.0321847	0.0320733	0.0148771	0.120916
22.32	0.0395528	0.037037	0.0330593	0.032646	0.0159559	0.122161
22.33	0.0392444	0.037037	0.0355081	0.032646	0.0164102	0.124538
22.34	0.0385505	0.037037	0.037782	0.032646	0.0165238	0.123368
22.35	0.0374711	0.037037	0.0409306	0.0320733	0.0162966	0.12284
22.36	0.0374711	0.037037	0.0416302	0.032646	0.0160127	0.119407
22.37	0.0374711	0.037037	0.0416302	0.0337915	0.0161831	0.117068
22.38	0.0380108	0.037037	0.0411055	0.0337915	0.0167509	0.113936
22.39	0.0384734	0.037037	0.037957	0.0355097	0.0173755	0.112427
22.4	0.0387818	0.037037	0.0346335	0.0395189	0.0186815	0.110843
22.41	0.0394757	0.037037	0.0300857	0.0418099	0.020385	0.1079
22.42	0.0380108	0.037037	0.0269372	0.0441008	0.0212367	0.106202
22.43	0.0357749	0.037037	0.0278118	0.0463918	0.0214071	0.101788
22.44	0.0344641	0.037037	0.0320098	0.04811	0.0208393	0.0944314
22.45	0.032845	0.037037	0.0390065	0.04811	0.0201011	0.0867728
22.46	0.0317656	0.037037	0.0458282	0.0469645	0.0191925	0.0798687
22.47	0.031303	0.037037	0.0486269	0.0435281	0.0189654	0.0751151
22.48	0.0318427	0.037037	0.0512507	0.0412371	0.0195332	0.0683242
22.49	0.033616	0.037037	0.0512507	0.0406644	0.020385	0.0636082
22.5	0.0356978	0.037037	0.0514256	0.0395189	0.0221452	0.0601751
22.51	0.0362375	0.037037	0.0536995	0.0412371	0.0240759	0.0591187
22.52	0.035852	0.037037	0.0533497	0.0435281	0.0252115	0.0633441
22.53	0.0353894	0.037037	0.0521252	0.045819	0.0258929	0.0694937
22.54	0.0339244	0.037037	0.0479272	0.0469645	0.0258929	0.0740587
22.55	0.032845	0.037037	0.0458282	0.04811	0.0260065	0.0734173
22.56	0.0316114	0.037037	0.0454784	0.0498282	0.0257793	0.0698332
22.57	0.0310717	0.037037	0.0461781	0.0504009	0.0252683	0.0660228
22.58	0.0312259	0.0740741	0.0509008	0.0498282	0.0250412	0.0629291
22.59	0.0323824	0.0740741	0.0561483	0.0498282	0.0241326	0.0577605
22.6	0.0335389	0.0740741	0.0627952	0.0509737	0.0235648	0.0510073
22.61	0.0340015	0.0740741	0.0666433	0.0538373	0.0236784	0.0481023
22.62	0.0347725	0.0740741	0.067343	0.0549828	0.0241326	0.047876
22.63	0.0347725	0.0740741	0.0661186	0.056701	0.0238487	0.0473855
22.64	0.0352352	0.0740741	0.0612209	0.0595647	0.0237352	0.0501396
22.65	0.035081	0.0740741	0.0575477	0.0595647	0.0237352	0.0544028
22.66	0.0345413	0.037037	0.0533497	0.0584192	0.0232241	0.0556478
22.67	0.0343099	0.037037	0.0519503	0.0572738	0.0227699	0.0560628
22.68	0.0342329	0.037037	0.0550988	0.0561283	0.0221452	0.0529314
22.69	0.0343871	0.037037	0.0577226	0.0572738	0.0217478	0.0529691
22.7	0.0346955	0.037037	0.0624453	0.0595647	0.0214639	0.0502905
22.71	0.0350039	0.0740741	0.0655938	0.0607102	0.020896	0.0511582
22.72	0.0352352	0.0740741	0.0682176	0.0612829	0.0201011	0.054516
22.73	0.0367001	0.0740741	0.0696169	0.0618557	0.0197604	0.0584019
22.74	0.0384734	0.0740741	0.0680427	0.0641466	0.0192493	0.0637969
22.75	0.0403238	0.0740741	0.0671681	0.0635739	0.0187951	0.0643251
22.76	0.0428682	0.0740741	0.0636698	0.0618557	0.0181137	0.0634196
22.77	0.0437934	0.0740741	0.0571978	0.0618557	0.0176026	0.0588546
22.78	0.043485	0.0740741	0.0523002	0.0618557	0.016978	0.0518373
22.79	0.0431766	0.0740741	0.0482771	0.0624284	0.0161831	0.0476873
22.8	0.0425598	0.0740741	0.0461781	0.0641466	0.0158992	0.0459141
22.81	0.0432537	0.0740741	0.0456533	0.067583	0.015672	0.045235
22.82	0.0436392	0.0740741	0.0474025	0.0693013	0.0151042	0.0430091
22.83	0.0444102	0.0740741	0.0503761	0.0715922	0.0145931	0.0446691
22.84	0.0461064	0.0740741	0.0545741	0.0744559	0.0141957	0.0461405
22.85	0.0475713	0.111111	0.0582473	0.0761741	0.013855	0.0467441
22.86	0.0483423	0.111111	0.063145	0.0767468	0.0136846	0.0511205
22.87	0.0491133	0.111111	0.0666433	0.0773196	0.0136279	0.049536
22.88	0.0502698	0.111111	0.0706664	0.0784651	0.0140253	0.0482155
22.89	0.0510409	0.111111	0.0750394	0.0784651	0.0144228	0.048291
22.9	0.0510409	0.111111	0.0774882	0.0790378	0.0149339	0.0459519
22.91	0.0504241	0.111111	0.0764387	0.0801833	0.0152745	0.0439146
22.92	0.0504241	0.111111	0.0745146	0.0801833	0.0156152	0.0407832
22.93	0.0502698	0.111111	0.0706664	0.0790378	0.0156152	0.0395382
22.94	0.0498844	0.111111	0.0696169	0.0784651	0.0154449	0.0395382
22.95	0.0487278	0.111111	0.0699668	0.0761741	0.0147635	0.0421791
22.96	0.0485736	0.111111	0.0743397	0.0790378	0.0144796	0.0424055
22.97	0.048882	0.111111	0.0785377	0.0813288	0.0136846	0.0430846
22.98	0.0490362	0.111111	0.0818611	0.0841924	0.0127761	0.0446691
22.99	0.0484965	0.111111	0.0850096	0.0864834	0.0123786	0.0461028
23	0.0472629	0.111111	0.0860591	0.0882016	0.0115837	0.0494982
23.01	0.0471858	0.148148	0.0878083	0.0899198	0.0113565	0.0486305
23.02	0.0479568	0.148148	0.0881581	0.091638	0.0115837	0.0448955
23.03	0.0486507	0.148148	0.0871086	0.0933562	0.0124922	0.0425564
23.04	0.0483423	0.111111	0.086234	0.093929	0.01306	0.039425
23.05	0.0472629	0.111111	0.0867588	0.0945017	0.0135143	0.0366332
23.06	0.0458751	0.111111	0.0879832	0.0956472	0.013855	0.0371991
23.07	0.0440247	0.111111	0.0897324	0.0962199	0.0137414	0.0400664
23.08	0.0419429	0.111111	0.0900822	0.0950745	0.01306	0.0413869
23.09	0.0407864	0.111111	0.0920063	0.0933562	0.0124354	0.0452728
23.1	0.0405551	0.111111	0.0907819	0.0922108	0.0118676	0.0489323
23.11	0.0410177	0.111111	0.0888578	0.0910653	0.0108455	0.0513469
23.12	0.0419429	0.111111	0.0865839	0.0893471	0.0101641	0.0485928
23.13	0.0425598	0.111111	0.0806367	0.0887743	0.00959628	0.0453105
23.14	0.0432537	0.111111	0.0766136	0.0904926	0.00931236	0.045801
23.15	0.0427911	0.111111	0.0752143	0.0927835	0.00988019	0.0471591
23.16	0.0416345	0.111111	0.0766136	0.0956472	0.0103345	0.0488946
23.17	0.0400925	0.111111	0.0829106	0.0973654	0.0107319	0.0499132
23.18	0.0390131	0.111111	0.0888578	0.0990836	0.0110158	0.0491964
23.19	0.0377795	0.0740741	0.0953297	0.101375	0.0108455	0.046631
23.2	0.0367001	0.111111	0.0988281	0.103666	0.0107887	0.0444805
23.21	0.0369314	0.111111	0.102326	0.104811	0.010448	0.0415755
23.22	0.0380108	0.111111	0.106	0.104238	0.0109023	0.0395382
23.23	0.038936	0.111111	0.104425	0.10252	0.0118108	0.0412737
23.24	0.0383192	0.111111	0.100752	0.0996564	0.0128329	0.0424809
23.25	0.038165	0.148148	0.0965541	0.0973654	0.0127761	0.04814
23.26	0.038165	0.148148	0.0941053	0.0962199	0.012549	0.0548555
23.27	0.0377795	0.148148	0.0944551	0.0967927	0.0123218	0.0670037
23.28	0.0371627	0.111111	0.0956796	0.0979381	0.0118108	0.0760583
23.29	0.0367001	0.111111	0.100227	0.0985109	0.0116405	0.078171
23.3	0.0359291	0.111111	0.103726	0.0985109	0.0111294	0.077756
23.31	0.0343099	0.111111	0.106	0.0979381	0.0105048	0.0690787
23.32	0.0334618	0.111111	0.109323	0.0979381	0.00988019	0.0587037
23.33	0.033616	0.111111	0.113521	0.0979381	0.00948271	0.0472346
23.34	0.0342329	0.111111	0.112646	0.0979381	0.00982341	0.0430846
23.35	0.0354665	0.111111	0.111072	0.0990836	0.0106751	0.0447069
23.36	0.0356207	0.111111	0.108099	0.100802	0.0108455	0.0476496
23.37	0.0359291	0.111111	0.106874	0.103093	0.0109591	0.0505923
23.38	0.0359291	0.111111	0.107224	0.105384	0.0115269	0.0565532
23.39	0.0360062	0.148148	0.108274	0.106529	0.0122651	0.0659096
23.4	0.0354665	0.148148	0.108973	0.107102	0.0124922	0.0722101
23.41	0.0348497	0.148148	0.109498	0.109393	0.0120379	0.0716819
23.42	0.0346955	0.148148	0.111947	0.10882	0.0126625	0.0708519
23.43	0.0342329	0.148148	0.112472	0.109393	0.0123218	0.0703614
23.44	0.0340015	0.185185	0.113871	0.110538	0.0118108	0.065306
23.45	0.0336931	0.185185	0.114571	0.111111	0.011754	0.054516
23.46	0.0339244	0.185185	0.112996	0.113975	0.0122651	0.0482155
23.47	0.0347725	0.185185	0.110198	0.116266	0.0131168	0.0457632
23.48	0.0364688	0.185185	0.108798	0.118557	0.0129464	0.0468573
23.49	0.0382421	0.185185	0.108623	0.118557	0.0124922	0.054101
23.5	0.0398612	0.185185	0.106874	0.116838	0.0116405	0.0558364
23.51	0.0417887	0.185185	0.108274	0.116838	0.0113565	0.0625519
23.52	0.042714	0.185185	0.111247	0.115693	0.0111294	0.0656078
23.53	0.0424056	0.185185	0.114396	0.11512	0.0107887	0.0620237
23.54	0.0413261	0.185185	0.11562	0.114548	0.0105048	0.0643628
23.55	0.0400925	0.185185	0.117719	0.113975	0.00993697	0.0620237
23.56	0.0402467	0.185185	0.119293	0.115693	0.00970984	0.0614955
23.57	0.0411719	0.185185	0.117194	0.115693	0.0102209	0.0601751
23.58	0.0425598	0.185185	0.112821	0.117411	0.0106184	0.060326
23.59	0.0443331	0.185185	0.109848	0.118557	0.0108455	0.0631178
23.6	0.0461835	0.185185	0.111597	0.118557	0.0114701	0.0639478
23.61	0.0488049	0.185185	0.115095	0.118557	0.0121515	0.0642496
23.62	0.0509638	0.222222	0.11562	0.117411	0.0126058	0.0633441
23.63	0.0531226	0.185185	0.116145	0.119129	0.0124354	0.0634196
23.64	0.0550501	0.185185	0.119993	0.120848	0.0119244	0.062401
23.65	0.0565921	0.185185	0.123491	0.124284	0.0111862	0.0597223
23.66	0.0581342	0.185185	0.12559	0.126575	0.0110158	0.0583264
23.67	0.0591365	0.185185	0.127514	0.127721	0.0115269	0.058666
23.68	0.0599846	0.185185	0.132937	0.128293	0.0122651	0.0605901
23.69	0.0607556	0.185185	0.138009	0.130011	0.0127193	0.0617219
23.7	0.0612953	0.222222	0.13626	0.130011	0.0132871	0.064061
23.71	0.0619121	0.222222	0.13591	0.128866	0.0137414	0.0671169
23.72	0.0627602	0.222222	0.132237	0.128293	0.0141389	0.071116
23.73	0.0643022	0.222222	0.128564	0.126002	0.0141957	0.0745114
23.74	0.0654587	0.222222	0.125415	0.126575	0.0141389	0.0786614
23.75	0.066384	0.222222	0.124016	0.127148	0.0140253	0.0831133
23.76	0.0683115	0.222222	0.127514	0.130011	0.0134007	0.0846601
23.77	0.0707787	0.222222	0.130313	0.132875	0.0135711	0.0843583
23.78	0.0734773	0.222222	0.13696	0.133448	0.0144228	0.0849619
23.79	0.0753277	0.222222	0.141508	0.134021	0.0152178	0.0874519
23.8	0.0767926	0.222222	0.140808	0.134021	0.0153881	0.0886592
23.81	0.0792598	0.222222	0.137485	0.134021	0.015672	0.0869614
23.82	0.0820355	0.222222	0.133986	0.135166	0.0165805	0.0877914
23.83	0.0845027	0.222222	0.130838	0.137457	0.0168077	0.0912246
23.84	0.086276	0.222222	0.127514	0.139175	0.0167509	0.0950728
23.85	0.0873554	0.222222	0.123841	0.140893	0.0174891	0.0980155
23.86	0.0883577	0.222222	0.124191	0.143757	0.0179433	0.0982419
23.87	0.0885891	0.222222	0.128039	0.145475	0.0185679	0.105297
23.88	0.0875867	0.222222	0.129788	0.143757	0.0183976	0.112578
23.89	0.0874325	0.222222	0.132762	0.141466	0.0182272	0.121708
23.9	0.0888204	0.222222	0.13626	0.142039	0.0191925	0.128009
23.91	0.0896685	0.222222	0.138009	0.143184	0.0197604	0.129669
23.92	0.0909792	0.222222	0.140458	0.143757	0.0210096	0.127103
23.93	0.091596	0.222222	0.142557	0.14433	0.0215774	0.121784
23.94	0.0909792	0.259259	0.14658	0.144903	0.0219749	0.119671
23.95	0.0910563	0.259259	0.149904	0.14433	0.0232809	0.116728
23.96	0.0904395	0.259259	0.150603	0.143757	0.0235648	0.11786
[truncated: 1,604 more rows]

## Sheet: Figure 4C
Figure 4C
Soluble Release of Fe(II) From Reduced MOFs (mM Fe(II))
	MIL-100				Fe-BTC				MIL-88A
	(1)	(2)	(3)		(1)	(2)	(3)		(1)	(2)	(3)
Total	2.78876	3.00887	3.73972		1.82382	2.50503	2.95119		0.115349	0.126231	0.0914087
Supernatant	1.90619	1.25654	1.34843		1.4473	1.29496	0.951085		0.0130584	0.0130584	0.0021764
MOF	1.51512	1.61342	1.40613		1.91741	1.9457	0.968497		0.0391751	0.0609391	0.0282932
Supernatant + MOF	3.42131	2.86996	2.75457		3.36471	3.24066	1.91958		0.0522335	0.0739975	0.0304696
Raw Data
Material	Fraction	Biotic	Fe(II)
MIL-100	Total	Biotic	2.78876
MIL-100	Total	Biotic	3.00887
MIL-100	Total	Biotic	3.73972
MIL-100	Total	Abiotic	0.0277807
MIL-100	Supernatant	Biotic	1.90619
MIL-100	Supernatant	Biotic	1.25654
MIL-100	Supernatant	Biotic	1.34843
MIL-100	Supernatant	Abiotic	0
MIL-100	MOF	Biotic	1.51512
MIL-100	MOF	Biotic	1.61342
MIL-100	MOF	Biotic	1.40613
MIL-100	MOF	Abiotic	0.0427396
Fe-BTC	Total	Biotic	1.82382
Fe-BTC	Total	Biotic	2.50503
Fe-BTC	Total	Biotic	2.95119
Fe-BTC	Total	Abiotic	0.0348224
Fe-BTC	Supernatant	Biotic	1.4473
Fe-BTC	Supernatant	Biotic	1.29496
Fe-BTC	Supernatant	Biotic	0.951085
Fe-BTC	Supernatant	Abiotic	0
Fe-BTC	MOF	Biotic	1.91741
Fe-BTC	MOF	Biotic	1.9457
Fe-BTC	MOF	Biotic	0.968497
Fe-BTC	MOF	Abiotic	0.0152348
MIL-88A	Total	Biotic	0.115349
MIL-88A	Total	Biotic	0.126231
MIL-88A	Total	Biotic	0.0914087
MIL-88A	Total	Abiotic	0.0739975
MIL-88A	Supernatant	Biotic	0.0130584
MIL-88A	Supernatant	Biotic	0.0130584
MIL-88A	Supernatant	Biotic	0.0021764
MIL-88A	Supernatant	Abiotic	0
MIL-88A	MOF	Biotic	0.0391751
MIL-88A	MOF	Biotic	0.0609391
MIL-88A	MOF	Biotic	0.0282932
MIL-88A	MOF	Abiotic	0.0413515

## Sheet: Figure 5B
Figure 5B
Removal of 0.070 mM Cr(VI) by Reduced MIL-100
	Biotic				Abiotic
Time	(1)	(2)	(3)		(1)	(2)	(3)
0	1.29	2.26	0.65		47.74	46.77	52.58
4	1.94	2.58	0		37.1	36.45	40
8	3.13	1.25	0.63		33.13	35.31	45.31
24	9.06	5.63	9.06		25	29.06	29.38
48	2.42	0	6.06		24.85	27.58	32.12
Raw Data (0.070 mM Cr(VI) Removal)										Raw Data (Fe(III) Reduction Kinetics)
Sample	Time (h)	[Cr(VI)]0 (mM)	Biotic	Substrate	Type	Absorbance	[Cr(VI)] (mM)			Sample	Time (h)	[Cr(VI)]0 (mM)	Biotic	Substrate	Type	Absorbance	[Fe(II)] (mM)
100c1t0	0	0.07	Biotic	MIL100Fe	B100	0.122	1.29			c1t0	0	0.07	Biotic	MIL100Fe	100B	0.201	0.18
100c2t0	0	0.07	Biotic	MIL100Fe	B100	0.125	2.26			c2t0	0	0.07	Biotic	MIL100Fe	100B	0.181	0.14
100c3t0	0	0.07	Biotic	MIL100Fe	B100	0.12	0.65			c3t0	0	0.07	Biotic	MIL100Fe	100B	0.188	0.15
100a1t0	0	0.07	Abiotic	MIL100Fe	A100	0.266	47.74			a1t0	0	0.07	Abiotic	MIL100Fe	100A	0.18	0.13
100a2t0	0	0.07	Abiotic	MIL100Fe	A100	0.263	46.77			a2t0	0	0.07	Abiotic	MIL100Fe	100A	0.167	0.1
100a3t0	0	0.07	Abiotic	MIL100Fe	A100	0.281	52.58			a3t0	0	0.07	Abiotic	MIL100Fe	100A	0.202	0.19
100c1t1	4	0.07	Biotic	MIL100Fe	B100	0.124	1.94			c1t1	4	0.07	Biotic	MIL100Fe	100B	0.203	0.19
100c2t1	4	0.07	Biotic	MIL100Fe	B100	0.126	2.58			c2t1	4	0.07	Biotic	MIL100Fe	100B	0.207	0.2
100c3t1	4	0.07	Biotic	MIL100Fe	B100	0.118	0			c3t1	4	0.07	Biotic	MIL100Fe	100B	0.2	0.18
100a1t1	4	0.07	Abiotic	MIL100Fe	A100	0.233	37.1			a1t1	4	0.07	Abiotic	MIL100Fe	100A	0.199	0.18
100a2t1	4	0.07	Abiotic	MIL100Fe	A100	0.231	36.45			a2t1	4	0.07	Abiotic	MIL100Fe	100A	0.183	0.14
100a3t1	4	0.07	Abiotic	MIL100Fe	A100	0.242	40			a3t1	4	0.07	Abiotic	MIL100Fe	100A	0.156	0.08
100c1t2	8	0.07	Biotic	MIL100Fe	B100	0.132	3.13			c1t2	8	0.07	Biotic	MIL100Fe	100B	0.308	0.43
100c2t2	8	0.07	Biotic	MIL100Fe	B100	0.126	1.25			c2t2	8	0.07	Biotic	MIL100Fe	100B	0.276	0.36
100c3t2	8	0.07	Biotic	MIL100Fe	B100	0.124	0.63			c3t2	8	0.07	Biotic	MIL100Fe	100B	0.268	0.34
100a1t2	8	0.07	Abiotic	MIL100Fe	A100	0.228	33.13			a1t2	8	0.07	Abiotic	MIL100Fe	100A	0.168	0.11
100a2t2	8	0.07	Abiotic	MIL100Fe	A100	0.235	35.31			a2t2	8	0.07	Abiotic	MIL100Fe	100A	0.161	0.09
100a3t2	8	0.07	Abiotic	MIL100Fe	A100	0.267	45.31			a3t2	8	0.07	Abiotic	MIL100Fe	100A	0.157	0.08
100c1t3	24	0.07	Biotic	MIL100Fe	B100	0.151	9.06			c1t3	24	0.07	Biotic	MIL100Fe	100B	0.877	1.75
100c2t3	24	0.07	Biotic	MIL100Fe	B100	0.14	5.63			c2t3	24	0.07	Biotic	MIL100Fe	100B	0.882	1.76
100c3t3	24	0.07	Biotic	MIL100Fe	B100	0.151	9.06			c3t3	24	0.07	Biotic	MIL100Fe	100B	0.876	1.74
100a1t3	24	0.07	Abiotic	MIL100Fe	A100	0.202	25			a1t3	24	0.07	Abiotic	MIL100Fe	100A	0.166	0.1
100a2t3	24	0.07	Abiotic	MIL100Fe	A100	0.215	29.06			a2t3	24	0.07	Abiotic	MIL100Fe	100A	0.175	0.12
100a3t3	24	0.07	Abiotic	MIL100Fe	A100	0.216	29.38			a3t3	24	0.07	Abiotic	MIL100Fe	100A	0.163	0.09
100c1t4	48	0.07	Biotic	MIL100Fe	B100	0.277	2.42			c1t4	28	0.07	Biotic	MIL100Fe	100B	1.022	2.08
100c3t4	48	0.07	Biotic	MIL100Fe	B100	0.269	0			c2t4	28	0.07	Biotic	MIL100Fe	100B	0.996	2.02
100a1t4	48	0.07	Abiotic	MIL100Fe	A100	0.351	24.85			c3t4	28	0.07	Biotic	MIL100Fe	100B	0.983	1.99
100a2t4	48	0.07	Abiotic	MIL100Fe	A100	0.36	27.58			a1t4	28	0.07	Abiotic	MIL100Fe	100A	0.166	0.1
100a3t4	48	0.07	Abiotic	MIL100Fe	A100	0.375	32.12			a2t4	28	0.07	Abiotic	MIL100Fe	100A	0.147	0.06
100c2t4	48	0.07	Biotic	MIL100Fe	B100	0.289	6.06			a3t4	28	0.07	Abiotic	MIL100Fe	100A	0.153	0.07
										c1t5	34	0.07	Biotic	MIL100Fe	100B	1.16	2.4
										c2t5	34	0.07	Biotic	MIL100Fe	100B	1.235	2.57
										c3t5	34	0.07	Biotic	MIL100Fe	100B	1.24	2.59
										a1t5	34	0.07	Abiotic	MIL100Fe	100A	0.167	0.1
										a2t5	34	0.07	Abiotic	MIL100Fe	100A	0.155	0.08
										a3t5	34	0.07	Abiotic	MIL100Fe	100A	0.162	0.09
										c1t6	48	0.07	Biotic	MIL100Fe	100B	1.605	3.43
										c2t6	48	0.07	Biotic	MIL100Fe	100B	1.53	3.26
										c3t6	48	0.07	Biotic	MIL100Fe	100B	1.862	4.02
										a1t6	48	0.07	Abiotic	MIL100Fe	100A	0.163	0.09
										a2t6	48	0.07	Abiotic	MIL100Fe	100A	0.16	0.09
										a3t6	48	0.07	Abiotic	MIL100Fe	100A	0.143	0.05
										c1t7	72	0.07	Biotic	MIL100Fe	100B	2.597	5.72
										c2t7	72	0.07	Biotic	MIL100Fe	100B	2.195	4.8
										c3t7	72	0.07	Biotic	MIL100Fe	100B	2.321	5.09
										a1t7	72	0.07	Abiotic	MIL100Fe	100A	0.146	0.06
										a2t7	72	0.07	Abiotic	MIL100Fe	100A	0.147	0.06
										a3t7	72	0.07	Abiotic	MIL100Fe	100A	0.122	0

[truncated: 28 more sheets: Figure 5C, Figure 5D, Figure 5E, Figure 5F, Figure 6B, SI Figure 1a, SI Figure 1b, SI Figure 1c, SI Figure 2, SI Figure 3, SI Figure 4a, SI Figure 4b, SI Figure 4c, SI Figure 6a, SI Figure 6b, SI Figure 6c, SI Figure 7a, SI Figure 7b, SI Figure 8, SI Figure 9 …]
